# Supplementary material for: Exploring Cloned Disease Resistance Gene Homologues and Resistance Gene Analogues in Brassica nigra, Sinapis arvensis, and Sinapis alba: Identification, Characterisation, Distribution, and Evolution
Source: Genes (Basel). 2025 Jul 22;16(8):849. doi: 10.3390/genes16080849 (PMC12385795; doi:10.3390/genes16080849)
Supplement: Supplementary file 1 [file genes-16-00849-s001.zip]

Archive with 2 entries (2 files):
- Supplementary figures new.pdf
- Supplementary tables-new.xlsx
