# Supplementary material for: Exploring Cloned Disease Resistance Gene Homologues and Resistance Gene Analogues in Brassica nigra, Sinapis arvensis, and Sinapis alba: Identification, Characterisation, Distribution, and Evolution
Source: Genes (Basel). 2025 Jul 22;16(8):849. doi: 10.3390/genes16080849 (PMC12385795; doi:10.3390/genes16080849)
Supplement: Supplementary file 1 [file genes-16-00849-s001.zip › Supplementary tables-new.xlsx]

## Sheet: Supplementary table S1
Supplementary table S1: The 49 cloned R genes from Arabidopsis thaliana (At), Brassica juncea (Bju), Brassica napus (Bna) and Brassica rapa (Bra) used for homology searches.
Gene	RGA type	Avirulence Gene (Pathogen)	GenBank ID
At_ADR1	RNL	unknown (Hyaloperonospora arabidopsidis F, Erysiphe cichoracearum F, Pseudomonas syringae B)	Q9FW44 U
At_BAK1	LRR-RLK	AvrPto and AvrPtoB (P. syringae), unknown but interacts with RLP23/SOBIR1 interaction (Sclerotinia sclerotiorum F)	Q94F62 U
At_FLS2	LRR-RLK	AvrPto1 (P. syringae)	Q9FL28 U
At_NDR1	TM	AvrRpt2 (P. syringae)	O48915 U
At_NGR1a	RNL	unknown (Albugo candida F, H. arabidopsidis, and P. syringae)	Q9FKZ1 U
At_NGR1b	RNL	unknown (Albugo candida F, H. arabidopsidis, and P. syringae)	Q9FKZ0 U
At_PBS1	STK	AvrPphB (P. syringae)	Q9FE20 U
At_RAC1	TNL	unknown (A. candida)	Q6QX58 U
At_RIN4	CC	AvrB, AvrRPM1 and AvrRpt2(P. syringae)	Q8GYN5 U
At_RFO1	Other-RLK	unknown (Fusarium oxysporum matthioli F)	Q8RY17 U
At_RFO2	LRR-RLP	unknown (F. oxysporum matthioli)	Q9SHI4 U
At_RFO3	Other-RLK	unknown (F. oxysporum matthioli)	Q9LW83 U
At_RLM1a	TNL	unknown (Leptosphaeria maculans F)	Q9CAK1 U
At_RLM1b	TNL	unknown (L. maculans)	F4I594 U
At_RLM3	TN	unknown (L. maculans, Botrytis cinerea F, Alternaria brassicicola F and A. brassicae F)	Q9FT77 U
At_RLP1	LRR-RLP	unknown (Xanthomonas spp. B)	Q9LNV9
At_RLP23	LRR-RLP	unknown but interacts with BAK1/SOBIR1 (S. sclerotiorum)	O48849
At_RLP30	LRR-RLP	unknown (P. syringae), interacts with Sclerotinia culture filtrate elicitor 1 (SCFE1)/BAK1/SOBIR1 (S. sclerotiorum)	Q9MA83
At_RLP32	LRR-RLP	unknown but interacts with BAK1/SOBIR1 (P. syringae)	Q9M9X0
At_RLP42	LRR-RLP	unknown but interacts with SOBIR1 (B.cinerea and H. arabidopsidis)	Q9LJS0
At_RPM1	NL	AvrRPM1 or AvrB (P. syringae)	Q39214 U
At_RPP1	TNL	ATR1NdWsB (H. arabidopsidis)	F4J339 U
At_RPP2a	TNL	unknown but interacts with RPP2b (H. arabidopsidis)	F4JT78 U
At_RPP2b	TNL	unknown but interacts with RPP2a (H. arabidopsidis)	F4JT80 U
At_RPP4	TNL	ATR4(H. arabidopsidis)	F4JNA9 U
At_RPP5	TNL	ATR5 (H. arabidopsidis)	F4JNB7 U
At_RPP7	NL	unknown (H. arabidopsidis)	Q8W3K0 U
At_RPP8	CNL	AvrRPP8 (H. arabidopsidis)	Q8W4J9 U
At_RPP13	CNL	ATR13 (H. arabidopsidis)	Q9M667 U
At_RPP39	CNL	ATR39-1 (H. arabidopsidis)	H9BPR9 U
At_RPS2	NL	AvrRpt2 (P. syringae)	Q42484 U
At_RPS4	TNL	AvrRPS4 (P. syringae)	Q9XGM3 U
At_RPS5	TNL	AvrPphB (P. syringae)	O64973 U
At_Rpw8.1	RNL	unknown (E. cichoracearum)	Q9C5Z7 U
At_Rpw8.2	RNL	unknown (E. cichoracearum)	Q9C5Z6 U
At_RRS1	TNL	AvrRPS4 (P. syringae), popP2 (Ralstonia solanacearum B), unknown (Colletotrichum higginsianum F)	P0DKH5 U
At_SOBIR1	LRR-RLK	unknown but interacts FLS2 (P. syringae), unknown but interacts with BAK1/SOBIR1 (S. sclerotiorum)	Q9SKB2
At_WRR4a	TNL	unknown (A. candida)	Q9C7X0 U
At_WRR4b	TNL	unknown (A. candida)	MK034466 N
At_WRR8	TNL	unknown (A. candida)	MK034463 N
At_WRR9	NL	unknown (A. candida)	MK034464 N
At_WRR12	TNL	unknown (A. candida)	MK034462 N
Bju_WRR1	CNL	unknown (A. candida)	A0A5C1IWT6 U
Bna_MPK9	Other-RLK	AvrLm1 (L. maculans)	A0A078IFE9 U
Bna_LepR3/Rlm2	LRR-RLP	AvrLm1 (LepR3) and AvrLm2 (Rlm2) (L. maculans)	I7C3X3 U/
Bna_Rlm9/4/7	Other-RLK	AvrLm5-9 (Rlm9) and AvrLm4-7 (Rlm4/7) (L. maculans)	CDX67982.1 N
Bra_cRa/cRb	TNL	unknown (Plasmodiophora brassicae F)	M5A8J3 U
Bra_Crr1a	TNL	unknown (P. brassicae)	AB605024.1 N
Bol_FocBo1	TNL	unknown (F. oxysporum f. sp. Conglutinans F)	BAQ21734.1 N
F = fungus, B = bacteria, RGA = resistance gene analog, TNL = Toll/Interleukin-1 receptor (TIR)-nucleotide binding site (NBS)-leucine rich repeats (LRR), TM =
transmembrane, STK = Serine/threonine-specific protein kinase, Other-RLK = receptor-like kinase protein with other receptor, LRR-RLP= receptor-like proteins with
LRR, TN = TIR-NBS, CNL = coiled-coil (CC)-NBS-LRR, NL = NBS-LRR, RNL = resistance to powdery mildew 8 (Rpw8)-NBS-LRR, U =
https://www.uniprot.org/uniprot/, accessed on 10 October 2023) website, N = https://www.ncbi.nlm.nih.gov/ (accessed on 10 October 2023).

## Sheet: Supplementary table S2
Supplementary table S2: Full chromosome pairwise comparison for B. nigra, S. arvensis, and S. alba showing whether the larger chromosome has more RGAs.
Species	Chromosome 1	Size 1 (Mbp)	RGA 1	Chromosome 2	Size 2 (Mbp)	RGA 2	Larger Chromosome Has More RGAs?
B. nigra	Chr01	54.73	131	Chr02	73.74	293	Yes
B. nigra	Chr01	54.73	131	Chr03	59.02	230	Yes
B. nigra	Chr01	54.73	131	Chr04	51.41	237	No
B. nigra	Chr01	54.73	131	Chr05	67.89	237	Yes
B. nigra	Chr01	54.73	131	Chr06	61.87	154	Yes
B. nigra	Chr01	54.73	131	Chr07	59.87	128	No
B. nigra	Chr01	54.73	131	Chr08	71.98	203	Yes
B. nigra	Chr02	73.74	293	Chr03	59.02	230	Yes
B. nigra	Chr02	73.74	293	Chr04	51.41	237	Yes
B. nigra	Chr02	73.74	293	Chr05	67.89	237	Yes
B. nigra	Chr02	73.74	293	Chr06	61.87	154	Yes
B. nigra	Chr02	73.74	293	Chr07	59.87	128	Yes
B. nigra	Chr02	73.74	293	Chr08	71.98	203	Yes
B. nigra	Chr03	59.02	230	Chr04	51.41	237	No
B. nigra	Chr03	59.02	230	Chr05	67.89	237	Yes
B. nigra	Chr03	59.02	230	Chr06	61.87	154	No
B. nigra	Chr03	59.02	230	Chr07	59.87	128	No
B. nigra	Chr03	59.02	230	Chr08	71.98	203	No
B. nigra	Chr04	51.41	237	Chr05	67.89	237	No
B. nigra	Chr04	51.41	237	Chr06	61.87	154	No
B. nigra	Chr04	51.41	237	Chr07	59.87	128	No
B. nigra	Chr04	51.41	237	Chr08	71.98	203	No
B. nigra	Chr05	67.89	237	Chr06	61.87	154	Yes
B. nigra	Chr05	67.89	237	Chr07	59.87	128	Yes
B. nigra	Chr05	67.89	237	Chr08	71.98	203	No
B. nigra	Chr06	61.87	154	Chr07	59.87	128	Yes
B. nigra	Chr06	61.87	154	Chr08	71.98	203	Yes
B. nigra	Chr07	59.87	128	Chr08	71.98	203	Yes
S. arvensis	Chr01	46.4	129	Chr02	43.41	222	No
S. arvensis	Chr01	46.4	129	Chr03	37.28	147	No
S. arvensis	Chr01	46.4	129	Chr04	47.78	182	Yes
S. arvensis	Chr01	46.4	129	Chr05	52.17	236	Yes
S. arvensis	Chr01	46.4	129	Chr06	49.85	220	Yes
S. arvensis	Chr01	46.4	129	Chr07	49.15	162	Yes
S. arvensis	Chr01	46.4	129	Chr08	42.09	174	No
S. arvensis	Chr01	46.4	129	Chr09	36.73	150	No
S. arvensis	Chr02	43.41	222	Chr03	37.28	147	Yes
S. arvensis	Chr02	43.41	222	Chr04	47.78	182	No
S. arvensis	Chr02	43.41	222	Chr05	52.17	236	Yes
S. arvensis	Chr02	43.41	222	Chr06	49.85	220	No
S. arvensis	Chr02	43.41	222	Chr07	49.15	162	No
S. arvensis	Chr02	43.41	222	Chr08	42.09	174	Yes
S. arvensis	Chr02	43.41	222	Chr09	36.73	150	Yes
S. arvensis	Chr03	37.28	147	Chr04	47.78	182	Yes
S. arvensis	Chr03	37.28	147	Chr05	52.17	236	Yes
S. arvensis	Chr03	37.28	147	Chr06	49.85	220	Yes
S. arvensis	Chr03	37.28	147	Chr07	49.15	162	Yes
S. arvensis	Chr03	37.28	147	Chr08	42.09	174	Yes
S. arvensis	Chr03	37.28	147	Chr09	36.73	150	No
S. arvensis	Chr04	47.78	182	Chr05	52.17	236	Yes
S. arvensis	Chr04	47.78	182	Chr06	49.85	220	Yes
S. arvensis	Chr04	47.78	182	Chr07	49.15	162	No
S. arvensis	Chr04	47.78	182	Chr08	42.09	174	Yes
S. arvensis	Chr04	47.78	182	Chr09	36.73	150	Yes
S. arvensis	Chr05	52.17	236	Chr06	49.85	220	Yes
S. arvensis	Chr05	52.17	236	Chr07	49.15	162	Yes
S. arvensis	Chr05	52.17	236	Chr08	42.09	174	Yes
S. arvensis	Chr05	52.17	236	Chr09	36.73	150	Yes
S. arvensis	Chr06	49.85	220	Chr07	49.15	162	Yes
S. arvensis	Chr06	49.85	220	Chr08	42.09	174	Yes
S. arvensis	Chr06	49.85	220	Chr09	36.73	150	Yes
S. arvensis	Chr07	49.15	162	Chr08	42.09	174	No
S. arvensis	Chr07	49.15	162	Chr09	36.73	150	Yes
S. arvensis	Chr08	42.09	174	Chr09	36.73	150	Yes
S. alba	Chr01	57.15	86	Chr02	31.68	108	No
S. alba	Chr01	57.15	86	Chr03	31	101	No
S. alba	Chr01	57.15	86	Chr04	32.85	128	No
S. alba	Chr01	57.15	86	Chr05	28.5	94	No
S. alba	Chr01	57.15	86	Chr06	38.87	111	No
S. alba	Chr01	57.15	86	Chr07	29.24	107	No
S. alba	Chr01	57.15	86	Chr08	32.51	90	No
S. alba	Chr01	57.15	86	Chr09	44.42	124	No
S. alba	Chr01	57.15	86	Chr10	28.29	108	No
S. alba	Chr01	57.15	86	Chr11	30.85	89	No
S. alba	Chr01	57.15	86	Chr12	30.69	100	No
S. alba	Chr02	31.68	108	Chr03	31	101	Yes
S. alba	Chr02	31.68	108	Chr04	32.85	128	Yes
S. alba	Chr02	31.68	108	Chr05	28.5	94	Yes
S. alba	Chr02	31.68	108	Chr06	38.87	111	Yes
S. alba	Chr02	31.68	108	Chr07	29.24	107	Yes
S. alba	Chr02	31.68	108	Chr08	32.51	90	No
S. alba	Chr02	31.68	108	Chr09	44.42	124	Yes
S. alba	Chr02	31.68	108	Chr10	28.29	108	No
S. alba	Chr02	31.68	108	Chr11	30.85	89	Yes
S. alba	Chr02	31.68	108	Chr12	30.69	100	Yes
S. alba	Chr03	31	101	Chr04	32.85	128	Yes
S. alba	Chr03	31	101	Chr05	28.5	94	Yes
S. alba	Chr03	31	101	Chr06	38.87	111	Yes
S. alba	Chr03	31	101	Chr07	29.24	107	No
S. alba	Chr03	31	101	Chr08	32.51	90	No
S. alba	Chr03	31	101	Chr09	44.42	124	Yes
S. alba	Chr03	31	101	Chr10	28.29	108	No
S. alba	Chr03	31	101	Chr11	30.85	89	Yes
S. alba	Chr03	31	101	Chr12	30.69	100	Yes
S. alba	Chr04	32.85	128	Chr05	28.5	94	Yes
S. alba	Chr04	32.85	128	Chr06	38.87	111	No
S. alba	Chr04	32.85	128	Chr07	29.24	107	Yes
S. alba	Chr04	32.85	128	Chr08	32.51	90	Yes
S. alba	Chr04	32.85	128	Chr09	44.42	124	No
S. alba	Chr04	32.85	128	Chr10	28.29	108	Yes
S. alba	Chr04	32.85	128	Chr11	30.85	89	Yes
S. alba	Chr04	32.85	128	Chr12	30.69	100	Yes
S. alba	Chr05	28.5	94	Chr06	38.87	111	Yes
S. alba	Chr05	28.5	94	Chr07	29.24	107	Yes
S. alba	Chr05	28.5	94	Chr08	32.51	90	No
S. alba	Chr05	28.5	94	Chr09	44.42	124	Yes
S. alba	Chr05	28.5	94	Chr10	28.29	108	No
S. alba	Chr05	28.5	94	Chr11	30.85	89	No
S. alba	Chr05	28.5	94	Chr12	30.69	100	Yes
S. alba	Chr06	38.87	111	Chr07	29.24	107	Yes
S. alba	Chr06	38.87	111	Chr08	32.51	90	Yes
S. alba	Chr06	38.87	111	Chr09	44.42	124	Yes
S. alba	Chr06	38.87	111	Chr10	28.29	108	Yes
S. alba	Chr06	38.87	111	Chr11	30.85	89	Yes
S. alba	Chr06	38.87	111	Chr12	30.69	100	Yes
S. alba	Chr07	29.24	107	Chr08	32.51	90	No
S. alba	Chr07	29.24	107	Chr09	44.42	124	Yes
S. alba	Chr07	29.24	107	Chr10	28.29	108	No
S. alba	Chr07	29.24	107	Chr11	30.85	89	No
S. alba	Chr07	29.24	107	Chr12	30.69	100	No
S. alba	Chr08	32.51	90	Chr09	44.42	124	Yes
S. alba	Chr08	32.51	90	Chr10	28.29	108	No
S. alba	Chr08	32.51	90	Chr11	30.85	89	Yes
S. alba	Chr08	32.51	90	Chr12	30.69	100	No
S. alba	Chr09	44.42	124	Chr10	28.29	108	Yes
S. alba	Chr09	44.42	124	Chr11	30.85	89	Yes
S. alba	Chr09	44.42	124	Chr12	30.69	100	Yes
S. alba	Chr10	28.29	108	Chr11	30.85	89	No
S. alba	Chr10	28.29	108	Chr12	30.69	100	No
S. alba	Chr11	30.85	89	Chr12	30.69	100	No

## Sheet: Supplementary table S3
Supplementary table S3: Cloned R genes and their corresponding RGA and non-RGA homologs across B. nigra, S. arvensis and S. alba genomes.
Species	Cloned R gene	Gene	RGA type	identity
B. nigra	At_RFO1	BniB05g06620K	RLK	0.663
		BniB04g31770K	RLK	0.633
		BniB03g01030K	RLK	0.642
		BniB06g47370K	RLK	0.641
		BniB04g31780K	RLK	0.709
		BniB05g69990K	RLK	0.616
	At_RLM1a	BniB04g21190K	TNL	0.705
		BniB04g22560K	TNL	0.726
		BniB04g21270K	TNL	0.698
		BniB04g21260K	TNL	0.669
		BniB05g57220K	NL	0.641
		BniB04g18780K	TNL	0.607
	Bna_Rlm9/4/7	BniB05g06620K	RLK	0.671
		BniB06g47390K	RLK	0.81
		BniB06g38980K	RLK	0.632
		BniB06g47370K	RLK	0.753
		BniB04g31780K	RLK	0.818
	At_RLM1b	BniB04g21270K	TNL	0.731
		BniB04g21190K	TNL	0.685
		BniB04g22560K	TNL	0.71
		BniB05g57220K	NL	0.686
		BniB04g21260K	TNL	0.657
		BniB04g18780K	TNL	0.6
		BniB04g21120K	TNL	0.63
	At_RPS4	BniB04g15580K	NL	0.836
	At_BAK1	BniB03g09160K	RLK	0.824
		BniB02g59160K	RLK	0.613
	Bra_Crr1a	BniB01g07720K	NL	0.663
		BniB03g13660K	TNL	0.601
		BniB08g05010K	TNL	0.638
		BniB03g13700K	TNL	0.614
	At_RLP1	BniB02g03450K	RLP	0.629
	At_RPP1	BniB08g05010K	TNL	0.619
	At_ADR1	BniB03g05650K	RN	0.626
		BniB05g28660K	RNL	0.674
	At_RAC1	BniB04g14900K	NL	0.628
		BniB04g14940K	TNL	0.609
	At_PBS1	BniB01g37230K	RLK	0.606
	At_NGR1a	BniB06g16700K	RNL	0.727
		BniB07g40960K	RNL	0.706
		BniB06g16720K	RNL	0.692
		BniB04g04400K	RN	0.618
		BniB04g00320K	OTHER	0.734
	At_NGR1b	BniB06g16700K	RNL	0.709
		BniB02g64060K	RN	0.605
		BniB06g16720K	RNL	0.677
		BniB04g00320K	OTHER	0.708
	At_RPP8	BniB02g09770K	CN	0.639
		BniB04g11720K	NL	0.63
	At_RFO3	BniB01g41810K	RLK	0.79
	At_WRR9	BniB04g21260K	TNL	0.72
		BniContig_06410K	TX	0.648
		BniB05g57210K	TX	0.648
		BniB04g21200K	TNL	0.648
		BniB04g21190K	TNL	0.651
		BniB04g21120K	TNL	0.632
		BniB04g21270K	TNL	0.617
		BniB05g66690K	OTHER	0.655
		BniB05g54350K	TNL	0.624
		BniB04g22720K	TNL	0.62
	At_RLM3	BniB04g05520K	TNL	0.648
		BniB04g05470K	TNL	0.639
S. arvensis	Bna_Rlm9/4/7	Sar07g44330R	RLK	0.694
		Sar07g42360R	RLK	0.643
		Sar06g06680R	RLK	0.643
		Sar07g44170R	RLK	0.674
		Sar03g28650R	RLK	0.706
	At_RLP42	Sar07g20860R	RLP	0.656
	At_RFO1	Sar07g42360R	RLK	0.657
		Sar07g44190R	RLK	0.6
	Bra_cRa/cRb	Sar02g21270R	TNL	0.743
		Sar02g21250R	TNL	0.704
	At_RFO3	Sar03g20480R	RLK	0.623
	At_RLM1b	Sar05g20920R	NL	0.731
		Sar05g22430R	TN	0.622
	Bra_Crr1a	Sar02g21250R	TNL	0.726
		Sar02g21270R	TNL	0.656
		Sar04g12630R	TNL	0.632
	At_RLM1a	Sar05g20920R	NL	0.72
		Sar05g22430R	TN	0.629
	At_RPP2a	Sar04g32810R	TNL	0.629
		Sar04g03910R	TNL	0.659
	At_RPP13	Sar09g32080R	CN	0.789
	Bju_WRR1	Sar04g29230R	CN	0.673
		Sar08g37060R	RPW8	0.65
	At_RPS4	Sar05g16400R	TNL	0.824
		Sar05g17270R	TNL	0.743
		Sar04g30910R	TNL	0.617
		Sar06g38010R	TNL	0.606
	At_RPP8	Sar04g29230R	CN	0.636
		Sar07g09030R	CN	0.618
		Sar04g44180R	CN	0.641
		Sar08g37060R	RPW8	0.717
	At_NGR1a	Sar05g39970R	RNL	0.835
		Sar05g00290R	RNL	0.785
	At_NGR1b	Sar05g39970R	RNL	0.814
		Sar05g00290R	RNL	0.744
	At_RPP2b	Sar04g30950R	TNL	0.665
		Sar04g03930R	TNL	0.652
	At_RRS1	Sar04g13120R	TNL	0.615
	At_RPP7	Sar05g41460R	CN	0.631
		Sar05g41440R	CN	0.623
	At_RAC1	Sar02g03010R	TNL	0.629
	At_BAK1	Sar06g07160R	RLK	0.609
		Sar06g04700R	RLK	0.854
		Sar01g15170R	RLK	0.727
	Bol_FocBo1	Sar04g32810R	TNL	0.934
	At_ADR1	Sar08g39290R	RN	0.606
	At_RLP1	Sar07g49770R	RLP	0.735
	At_WRR9	Sar05g20930R	TX	0.712
		Sar05g22570R	TNL	0.735
		Sar05g22530R	TNL	0.648
		Sar05g22520R	TNL	0.647
		Sar05g22430R	TN	0.637
		Sar06g30080R	TNL	0.656
		Sar09g22230R	TNL	0.621
		Sar05g24010R	TNL	0.615
		Sar06g49010R	TNL	0.622
		Sar05g24190R	TNL	0.605
		Sar05g24020R	TNL	0.604
		Sar01g15220R	TNL	0.638
		Sar04g33960R	TN	0.614
		Sar06g58470R	OTHER	0.649
	At_RLM3	Sar05g05690R	TNL	0.669
S. alba	At_RFO1	Sal02g10590L	RLK	0.808
		Sal07g26600L	RLK	0.647
		Sal08g10610L	RLK	0.786
	At_NGR1a	Sal03g03060L	RNL	0.717
		Sal10g33990L	RNL	0.827
	Bna_Rlm9/4/7	Sal02g10590L	RLK	0.667
		Sal07g26600L	RLK	0.694
		Sal07g25030L	RLK	0.617
		Sal08g10610L	RLK	0.741
		Sal08g12980L	RLK	0.823
		Sal02g13610L	RLK	0.609
	Bju_WRR1	Sal07g17750L	CNL	0.865
		Sal04g15820L	CN	0.741
		Sal12g10130L	CN	0.611
	At_NGR1b	Sal03g03060L	RNL	0.686
		Sal10g33990L	RNL	0.81
	At_BAK1	Sal03g26250L	RLK	0.671
		Sal06g12930L	RLK	0.757
		Sal05g16280L	RLK	0.634
		Sal09g06330L	RLK	0.605
	At_RPP8	Sal04g15820L	CN	0.669
		Sal07g17750L	CNL	0.7
		Sal11g24190L	CN	0.643
		Sal12g10130L	CN	0.655
	Bna_LepR3/Rlm2	Sal02g34990L	RLP	0.734
	At_RLP32	Sal01g11820L	RLP	0.75
	At_RLP1	Sal02g02400L	RLP	0.661
	At_RPP7	Sal06g28730L	CN	0.602
	At_RPP1	Sal06g25440L	TN	0.694
		Sal06g17680L	TX	0.732
		Sal05g12410L	TNL	0.624
		Sal09g26080L	TNL	0.6
		Sal12g04300L	TNL	0.691
		Sal11g34690L	TNL	0.635
		Sal06g28490L	TNL	0.604
		Sal06g28820L	TNL	0.604
		Sal05g17740L	TNL	0.638
	At_RLM1a	Sal06g30390L	TNL	0.839
		Sal11g05650L	OTHER	0.722
		Sal06g30380L	TNL	0.687
		Sal11g05660L	TNL	0.631
	Bra_cRa/cRb	Sal05g17740L	TNL	0.65
		Sal09g26080L	TNL	0.632
		Sal12g04300L	TNL	0.644
		Sal05g12400L	TNL	0.616
	Bra_Crr1a	Sal05g17740L	TNL	0.853
		Sal09g26080L	TNL	0.784
		Sal06g17680L	TX	0.669
		Sal05g12450L	TX	0.642
		Sal05g12410L	TNL	0.61
		Sal04g25540L	TNL	0.601
	At_RLM1b	Sal11g05650L	OTHER	0.766
		Sal06g30390L	TNL	0.725
		Sal06g30380L	TNL	0.747
		Sal11g05660L	TNL	0.694
		Sal06g28490L	TNL	0.643
		Sal06g28820L	TNL	0.643
		Sal02g11530L	TNL	0.6
	At_WRR4a	Sal11g05650L	OTHER	0.753
		Sal11g05660L	TNL	0.728
		Sal06g30390L	TNL	0.691
		Sal06g30380L	TNL	0.722
		Sal06g28820L	TNL	0.675
		Sal06g28490L	TNL	0.669
		Sal04g25540L	TNL	0.614
		Sal06g29810L	TX	0.604
	At_RFO3	Sal11g17190L	RLK	0.758
	At_WRR9	Sal06g30390L	TNL	0.651
		Sal11g05650L	OTHER	0.605
		Sal06g30380L	TNL	0.63
	Bol_FocBo1	Sal04g25540L	TNL	0.64
		Sal06g28490L	TNL	0.633
		Sal06g28820L	TNL	0.633
		Sal05g22910L	TNL	0.633
		Sal10g19500L	TNL	0.613
	At_RAC1	Sal05g22910L	TNL	0.682
		Sal10g19700L	TNL	0.616
		Sal10g19500L	TNL	0.601
		Sal06g25390L	TNL	0.601
	At_RPP2b	Sal09g14860L	TNL	0.646
	At_RPP4	Sal05g22910L	TNL	0.611
B. nigra	Bna_Rlm9/4/7	BniB06g63510K	non-RGA	0.675
		BniB03g25250K	non-RGA	0.717
		BniB03g25230K	non-RGA	0.651
		BniB05g06600K	non-RGA	0.683
	At_RPS5	BniB02g06840K	non-RGA	0.664
	At_RFO1	BniB05g06600K	non-RGA	0.658
	At_RLP42	BniB01g13610K	non-RGA	0.658
		BniB01g10690K	non-RGA	0.651
		BniB01g10640K	non-RGA	0.618
		BniB06g22910K	non-RGA	0.684
	At_RLP23	BniB01g13610K	non-RGA	0.652
		BniB06g22910K	non-RGA	0.697
		BniB01g10690K	non-RGA	0.627
	At_RLM1b	BniB04g22540K	non-RGA	0.658
	At_RPP8	BniB03g03710K	non-RGA	0.686
	At_RLM1a	BniB04g22540K	non-RGA	0.618
	Bna_MPK9	BniB01g40210K	non-RGA	0.763
		BniB02g40920K	non-RGA	0.805
		BniB04g50250K	non-RGA	0.76
		BniB04g09160K	non-RGA	0.686
	Bju_WRR1	BniB03g03710K	non-RGA	0.672
	At_NDR1	BniB07g29440K	non-RGA	0.795
		BniB07g47210K	non-RGA	0.757
		BniB01g37140K	non-RGA	0.606
		BniB01g37160K	non-RGA	0.737
	At_PBS1	BniB05g29850K	non-RGA	0.747
		BniB03g55280K	non-RGA	0.603
		BniB05g24560K	non-RGA	0.914
		BniB03g08410K	non-RGA	0.691
		BniB02g55900K	non-RGA	0.676
	At_RPP13	BniB05g49270K	non-RGA	0.683
	At_RFO3	BniB01g14020K	non-RGA	0.617
	At_NGR1b	BniB02g11710K	non-RGA	0.678
	At_NGR1a	BniB02g11710K	non-RGA	0.671
S. arvensis	At_RPS5	Sar08g39250R	non-RGA	0.601
	Bna_Rlm9/4/7	Sar03g28610R	non-RGA	0.772
		Sar04g54400R	non-RGA	0.877
		Sar08g32850R	non-RGA	0.605
	At_RFO1	Sar04g54400R	non-RGA	0.748
	At_NGR1a	Sar05g00280R	non-RGA	0.658
	At_NGR1b	Sar05g00280R	non-RGA	0.634
		Sar02g36050R	non-RGA	0.614
	At_NDR1	Sar04g51750R	non-RGA	0.798
		Sar05g46290R	non-RGA	0.758
		Sar03g16170R	non-RGA	0.709
	Bna_MPK9	Sar09g13570R	non-RGA	0.779
	At_PBS1	Sar02g49980R	non-RGA	0.98
		Sar03g30060R	non-RGA	0.61
	At_RPP7	Sar05g41510R	non-RGA	0.624
		Sar05g19590R	non-RGA	0.637
	At_RLP23	Sar01g16140R	non-RGA	0.71
		Sar07g20530R	non-RGA	0.653
	At_RLP42	Sar01g16140R	non-RGA	0.78
		Sar07g20530R	non-RGA	0.708
	Bra_Crr1a	Sar04g13710R	non-RGA	0.616
	At_RLP30	Sar04g31750R	non-RGA	0.637
	At_RFO2	Sar08g40850R	non-RGA	0.606
S. alba	Bra_cRa/cRb	Sal04g24560L	non-RGA	0.692
	Bra_Crr1a	Sal04g24560L	non-RGA	0.64
	At_RLP1	Sal02g02390L	non-RGA	0.846
	At_PBS1	Sal03g27950L	non-RGA	0.728
		Sal10g22910L	non-RGA	0.752
		Sal11g14890L	non-RGA	0.638
		Sal01g23780L	non-RGA	0.914
		Sal03g24340L	non-RGA	0.882
		Sal11g12740L	non-RGA	0.601
		Sal06g03900L	non-RGA	0.682
	At_NDR1	Sal11g22580L	non-RGA	0.772
		Sal11g14850L	non-RGA	0.743
		Sal02g18580L	non-RGA	0.721
		Sal02g18570L	non-RGA	0.611
	At_RLP23	Sal07g19860L	non-RGA	0.616
	At_RPP8	Sal05g03150L	non-RGA	0.633
	Bna_Rlm9/4/7	Sal02g13620L	non-RGA	0.803
	At_ADR1	Sal08g18660L	non-RGA	0.634

## Sheet: Supplementary table S4
Supplementary table S4: RGA and non-RGA, homologous to more than one of the cloned R genes across B. nigra, S. arvensis and S. alba genomes.
Species	Gene	RGA type	Cloned R gene	Indentity
B. nigra	BniB04g00320K	OTHER	At_NGR1a	0.734
		OTHER	At_NGR1b	0.708
	BniB04g18780K	TNL	At_RLM1b	0.6
	BniB04g18780K	TNL	At_RLM1a	0.607
	BniB04g21120K	TNL	At_RLM1b	0.63
	BniB04g21120K	TNL	At_WRR9	0.632
	BniB04g21190K	TNL	At_RLM1a	0.705
		TNL	At_RLM1b	0.685
		TNL	At_WRR9	0.651
	BniB04g21260K	TNL	At_RLM1a	0.669
	BniB04g21260K	TNL	At_RLM1b	0.657
	BniB04g21260K	TNL	At_WRR9	0.72
	BniB04g21270K	TNL	At_RLM1b	0.731
	BniB04g21270K	TNL	At_RLM1a	0.698
	BniB04g21270K	TNL	At_WRR9	0.617
	BniB04g22560K	TNL	At_RLM1a	0.726
	BniB04g22560K	TNL	At_RLM1b	0.71
	BniB04g31780K	RLK	Bna_Rlm9/4/7	0.818
	BniB04g31780K	RLK	At_RFO1	0.709
	BniB05g06620K	RLK	At_RFO1	0.663
	BniB05g06620K	RLK	Bna_Rlm9/4/7	0.671
	BniB05g57220K	NL	At_RLM1b	0.686
	BniB05g57220K	NL	At_RLM1a	0.641
	BniB06g16700K	RNL	At_NGR1a	0.727
	BniB06g16700K	RNL	At_NGR1b	0.709
	BniB06g16720K	RNL	At_NGR1a	0.692
	BniB06g16720K	RNL	At_NGR1b	0.677
	BniB06g47370K	RLK	At_RFO1	0.641
	BniB06g47370K	RLK	Bna_Rlm9/4/7	0.753
	BniB08g05010K	TNL	Bra_Crr1a	0.638
	BniB08g05010K	TNL	At_RPP1	0.619
S. arvensis	Sar02g21250R	TNL	Bra_Crr1a	0.726
		TNL	Bra_cRa/cRb	0.704
	Sar02g21270R	TNL	Bra_cRa/cRb	0.743
	Sar02g21270R	TNL	Bra_Crr1a	0.656
	Sar04g29230R	CN	Bju_WRR1	0.673
	Sar04g29230R	CN	At_RPP8	0.636
	Sar04g32810R	TNL	At_RPP2a	0.629
	Sar04g32810R	TNL	Bol_FocBo1	0.934
	Sar05g00290R	RNL	At_NGR1a	0.785
	Sar05g00290R	RNL	At_NGR1b	0.744
	Sar05g20920R	NL	At_RLM1b	0.731
	Sar05g20920R	NL	At_RLM1a	0.72
	Sar05g22430R	TN	At_RLM1b	0.622
		TN	At_RLM1a	0.629
		TN	At_WRR9	0.637
	Sar05g39970R	RNL	At_NGR1a	0.835
	Sar05g39970R	RNL	At_NGR1b	0.814
	Sar07g42360R	RLK	Bna_Rlm9/4/7	0.643
	Sar07g42360R	RLK	At_RFO1	0.657
	Sar08g37060R	RPW8	At_RPP8	0.717
	Sar08g37060R	RPW8	Bju_WRR1	0.65
S. alba	Sal02g10590L	RLK	At_RFO1	0.808
		RLK	Bna_Rlm9/4/7	0.667
	Sal03g03060L	RNL	At_NGR1a	0.717
	Sal03g03060L	RNL	At_NGR1b	0.686
	Sal04g15820L	CN	Bju_WRR1	0.741
	Sal04g15820L	CN	At_RPP8	0.669
	Sal04g25540L	TNL	Bol_FocBo1	0.64
		TNL	Bra_Crr1a	0.601
		TNL	At_WRR4a	0.614
	Sal05g12410L	TNL	At_RPP1	0.624
	Sal05g12410L	TNL	Bra_Crr1a	0.61
	Sal05g17740L	TNL	Bra_cRa/cRb	0.65
	Sal05g17740L	TNL	Bra_Crr1a	0.853
	Sal05g17740L	TNL	At_RPP1	0.638
	Sal05g22910L	TNL	At_RAC1	0.682
	Sal05g22910L	TNL	Bol_FocBo1	0.633
	Sal05g22910L	TNL	At_RPP4	0.611
	Sal06g17680L	TX	At_RPP1	0.732
	Sal06g17680L	TX	Bra_Crr1a	0.669
	Sal06g28490L	TNL	At_WRR4a	0.669
	Sal06g28490L	TNL	At_RLM1b	0.643
	Sal06g28490L	TNL	At_RPP1	0.604
	Sal06g28490L	TNL	Bol_FocBo1	0.633
	Sal06g28820L	TNL	At_WRR4a	0.675
	Sal06g28820L	TNL	At_RLM1b	0.643
	Sal06g28820L	TNL	At_RPP1	0.604
	Sal06g28820L	TNL	Bol_FocBo1	0.633
	Sal06g30380L	TNL	At_RLM1b	0.747
	Sal06g30380L	TNL	At_WRR4a	0.722
	Sal06g30380L	TNL	At_RLM1a	0.687
	Sal06g30380L	TNL	At_WRR9	0.63
	Sal06g30390L	TNL	At_RLM1a	0.839
	Sal06g30390L	TNL	At_RLM1b	0.725
	Sal06g30390L	TNL	At_WRR4a	0.691
	Sal06g30390L	TNL	At_WRR9	0.651
	Sal07g17750L	CNL	Bju_WRR1	0.865
	Sal07g17750L	CNL	At_RPP8	0.7
	Sal07g26600L	RLK	Bna_Rlm9/4/7	0.694
	Sal07g26600L	RLK	At_RFO1	0.647
	Sal08g10610L	RLK	At_RFO1	0.786
	Sal08g10610L	RLK	Bna_Rlm9/4/7	0.741
	Sal09g26080L	TNL	Bra_cRa/cRb	0.632
	Sal09g26080L	TNL	Bra_Crr1a	0.784
	Sal09g26080L	TNL	At_RPP1	0.6
	Sal10g19500L	TNL	Bol_FocBo1	0.613
	Sal10g19500L	TNL	At_RAC1	0.601
	Sal10g33990L	RNL	At_NGR1a	0.827
	Sal10g33990L	RNL	At_NGR1b	0.81
	Sal11g05650L	OTHER	At_RLM1b	0.766
		OTHER	At_WRR4a	0.753
		OTHER	At_RLM1a	0.722
		OTHER	At_WRR9	0.605
	Sal11g05660L	TNL	At_WRR4a	0.728
	Sal11g05660L	TNL	At_RLM1b	0.694
	Sal11g05660L	TNL	At_RLM1a	0.631
	Sal12g04300L	TNL	Bra_cRa/cRb	0.644
	Sal12g04300L	TNL	At_RPP1	0.691
	Sal12g10130L	CN	At_RPP8	0.655
	Sal12g10130L	CN	Bju_WRR1	0.611
B. nigra	BniB01g10690K	non-RGA	At_RLP42	0.651
		non-RGA	At_RLP23	0.627
	BniB01g13610K	non-RGA	At_RLP42	0.658
		non-RGA	At_RLP23	0.652
	BniB02g11710K	non-RGA	At_NGR1b	0.678
		non-RGA	At_NGR1a	0.671
	BniB03g03710K	non-RGA	At_RPP8	0.686
		non-RGA	Bju_WRR1	0.672
	BniB04g22540K	non-RGA	At_RLM1b	0.658
		non-RGA	At_RLM1a	0.618
	BniB05g06600K	non-RGA	At_RFO1	0.658
		non-RGA	Bna_Rlm9/4/7	0.683
	BniB06g22910K	non-RGA	At_RLP23	0.697
		non-RGA	At_RLP42	0.684
S. arvensis	Sar01g16140R	non-RGA	At_RLP23	0.71
		non-RGA	At_RLP42	0.78
	Sar04g54400R	non-RGA	Bna_Rlm9/4/7	0.877
		non-RGA	At_RFO1	0.748
	Sar05g00280R	non-RGA	At_NGR1a	0.658
		non-RGA	At_NGR1b	0.634
	Sar07g20530R	non-RGA	At_RLP23	0.653
		non-RGA	At_RLP42	0.708
S. alba	Sal04g24560L	non-RGA	Bra_cRa/cRb	0.692
		non-RGA	Bra_Crr1a	0.64

## Sheet: Supplementary table S5
Supplementary table S5: QTL overlapping with at least one other QTL
QTL_1	QTL_2	Chromosome	Start_1	End_1	Start_2	End_2		30 QTL with overlap
A7	A8.dy09	A08	9926520	14644781	9514104	15735553		A7
CRQTL-GN_2	Rlm13	C03	1185066	2835468	2573230	5711418		CRQTL-GN_2
Dw12	qFR10-2	C02	3710868	6707092	1099275	6816020		Dw12
Dw12	qSR10-3	C02	3710868	6707092	1027454	3953336		Dw16
Dw12	qSR11-2	C02	3710868	6707092	1027454	3953336		Dw3
Dw16	SRC6-1	C06	28554990	35465622	30278840	34585422		LepR1
Dw16	SRC6-2	C06	28554990	35465622	30278840	34585422		LRA9-1
Dw16	Rlm1	C06	28554990	35465622	20455085	36165661		LRA9-2
Dw3	BjCHI1	A03	15547362	16064878	9353574	21355565		LRC5
LepR1	SRA2-1	A02	11756829	18651329	16670964	20474897		qFR10-1
LRA9-1	LRA9-2	A09	22050676	23688607	22050676	22586868		qFR10-2
LRA9-1	SRA9-1	A09	22050676	23688607	22586748	26573318		qFR11-3
LRA9-2	SRA9-1	A09	22050676	22586868	22586748	26573318		qSR10-1
LRC5	Sll14a	C04	3065391	7930616	396764	9418160		qSR10-3
qFR10-1	qFR10-2	C02	1027454	3174971	1099275	6816020		SCR-C6
qFR10-1	qFR11-3	C02	1027454	3174971	1027454	3174971		SRA9-1
qFR10-1	qSR10-3	C02	1027454	3174971	1027454	3953336		SRC6-1
qFR10-1	qSR11-2	C02	1027454	3174971	1027454	3953336		SRC6-2
qFR10-2	qFR11-3	C02	1099275	6816020	1027454	3174971		LMJR1
qFR10-2	qSR10-3	C02	1099275	6816020	1027454	3953336		A8.dy09
qFR10-2	qSR11-2	C02	1099275	6816020	1027454	3953336		Rlm13
qFR11-3	qSR10-3	C02	1027454	3174971	1027454	3953336		qSR11-2
qFR11-3	qSR11-2	C02	1027454	3174971	1027454	3953336		Rlm1
qSR10-1	Sll2	A02	1610851	7705833	32458	3454175		BjCHI1
qSR10-3	qSR11-2	C02	1027454	3953336	1027454	3953336		SRA2-1
SCR-C6	Rlm1	C06	25090000	26220000	20455085	36165661		Sll14a
SRA9-1	TS A09	A09	22586748	26573318	24341296	25991630		Sll2
SRC6-1	SRC6-2	C06	30278840	34585422	30278840	34585422		TS A09
SRC6-1	Rlm1	C06	30278840	34585422	20455085	36165661		PhR2
SRC6-2	Rlm1	C06	30278840	34585422	20455085	36165661		Rcr6
LMJR1	PhR2	B03	498805	10675185	1554162	4778538
LMJR1	Rcr6	B03	498805	10675185	6100000	6600000

## Sheet: Supplementary table S6
Supplementary table S6: The RLKs and RLPs located outside (O) or within (W) QTL regions in three species.
Species	RLK genes	Start	End	A7	A8.dy09	A9.dy05	C6.dy13	C8	CRQTL-GN_2	Dw12	Dw16	Dw3	LepR1	LRA9-1	LRA9-2	LRC5	qFR10-1	qFR10-2	qFR11-1	qFR11-3	qSR10-1	qSR10-2	qSR10-3	qSR11-1	qSR11-2	Rlm3	SCR-C6	Sll14a	Sll14b	Sll2	SRA1	SRA2-1	SRA2-2	SRA6	SRA8	SRA9-1	SRC6-1	SRC6-2	SRC7	TS A09	AcB1-A4.1	AcB1-A5.1	AcB1-A5.1	BjCHI1	LMJR1	LMJR2	PhR2	PhR2	BRQTL-C1_1
B. nigra	BniB01g00870K	529444	530871	O	O	O	O	O	O	O	O	O	O	O	O	O	O	O	O	O	O	O	O	O	O	O	O	W	O	W	O	O	O	O	O	O	O	O	O	O	O	O	O	O	W	W	O	O	O
B. nigra	BniB01g00880K	531950	534002	O	O	O	O	O	O	O	O	O	O	O	O	O	O	O	O	O	O	O	O	O	O	O	O	W	O	W	O	O	O	O	O	O	O	O	O	O	O	O	O	O	W	W	O	O	O
B. nigra	BniB01g00890K	534520	536179	O	O	O	O	O	O	O	O	O	O	O	O	O	O	O	O	O	O	O	O	O	O	O	O	W	O	W	O	O	O	O	O	O	O	O	O	O	O	O	O	O	W	W	O	O	O
B. nigra	BniB01g01340K	920605	922666	O	O	O	O	O	O	O	O	O	O	O	O	O	O	O	O	O	O	O	O	O	O	O	O	W	O	W	O	O	O	O	O	O	O	O	O	O	O	O	O	O	W	W	O	O	O
B. nigra	BniB01g01550K	1002687	1005463	O	O	O	O	O	O	O	O	O	O	O	O	O	O	O	O	O	O	O	O	O	O	O	O	W	O	W	O	O	O	O	O	O	O	O	O	O	O	O	O	O	W	W	O	O	O
B. nigra	BniB01g02460K	1539316	1541301	O	O	O	O	O	W	O	O	O	O	O	O	O	W	W	O	W	O	O	W	O	W	O	O	W	O	W	O	O	O	O	O	O	O	O	O	O	O	O	O	O	W	W	O	O	O
B. nigra	BniB01g02600K	1589066	1592266	O	O	O	O	O	W	O	O	O	O	O	O	O	W	W	O	W	O	O	W	O	W	O	O	W	O	W	O	O	O	O	O	O	O	O	O	O	O	O	O	O	W	W	O	W	O
B. nigra	BniB01g03570K	2057978	2060381	O	O	O	O	O	W	O	O	O	O	O	O	O	W	W	O	W	W	O	W	O	W	O	O	W	O	W	O	O	O	O	O	O	O	O	O	O	O	O	O	O	W	W	O	W	O
B. nigra	BniB01g03790K	2142465	2144387	O	O	O	O	O	W	O	O	O	O	O	O	O	W	W	O	W	W	O	W	O	W	O	O	W	O	W	O	O	O	O	O	O	O	O	O	O	O	O	O	O	W	W	O	W	O
B. nigra	BniB01g03890K	2205451	2208203	O	O	O	O	O	W	O	O	O	O	O	O	O	W	W	O	W	W	O	W	O	W	O	O	W	O	W	O	O	O	O	O	O	O	O	O	O	O	O	O	O	W	W	O	W	O
B. nigra	BniB01g04440K	2477102	2478130	O	O	O	O	O	W	O	O	O	O	O	O	O	W	W	O	W	W	O	W	O	W	O	O	W	O	W	O	O	O	O	O	O	O	O	O	O	O	O	O	O	W	W	O	W	O
B. nigra	BniB01g04980K	2750081	2752525	O	O	O	O	O	W	O	O	O	O	O	O	O	W	W	O	W	W	O	W	O	W	O	O	W	O	W	O	O	O	O	O	O	O	O	O	O	O	O	O	O	W	W	O	W	O
B. nigra	BniB01g05060K	2797416	2802141	O	O	O	O	O	W	O	O	O	O	O	O	O	W	W	O	W	W	O	W	O	W	O	O	W	O	W	O	O	O	O	O	O	O	O	O	O	O	O	O	O	W	W	O	W	O
B. nigra	BniB01g05710K	3171243	3174638	O	O	O	O	O	O	O	O	O	O	O	O	W	W	W	O	W	W	W	W	O	W	O	O	W	O	W	O	O	O	O	O	O	O	O	O	O	O	O	O	O	W	W	O	W	O
B. nigra	BniB01g05900K	3293633	3297169	O	O	O	O	O	O	O	O	O	O	O	O	W	O	W	O	O	W	W	W	O	W	O	O	W	O	W	O	O	O	O	O	O	O	O	O	O	O	O	O	O	W	W	O	W	O
B. nigra	BniB01g05930K	3321453	3321936	O	O	O	O	O	O	O	O	O	O	O	O	W	O	W	O	O	W	W	W	O	W	O	O	W	O	W	O	O	O	O	O	O	O	O	O	O	O	O	O	O	W	W	O	W	O
B. nigra	BniB01g07280K	4014311	4022786	O	O	O	O	O	O	W	O	O	O	O	O	W	O	W	O	O	W	W	O	O	O	O	O	W	O	O	O	O	O	O	O	O	O	O	O	O	O	W	O	O	W	W	O	W	O
B. nigra	BniB01g08460K	4728710	4732072	O	O	O	O	O	O	W	O	O	O	O	O	W	O	W	O	O	W	W	O	O	O	O	O	W	O	O	O	O	O	O	O	O	O	O	O	O	O	W	W	O	W	W	O	W	O
B. nigra	BniB01g09380K	5195862	5197424	O	O	O	O	O	O	W	O	O	O	O	O	W	O	W	O	O	W	W	O	O	O	O	O	W	O	O	O	O	O	O	O	O	O	O	O	O	O	W	W	O	W	W	O	O	O
B. nigra	BniB01g09390K	5201889	5203451	O	O	O	O	O	O	W	O	O	O	O	O	W	O	W	O	O	W	W	O	O	O	O	O	W	O	O	O	O	O	O	O	O	O	O	O	O	O	W	W	O	W	W	O	O	O
B. nigra	BniB01g09840K	5432070	5434061	O	O	W	O	O	O	W	O	O	O	O	O	W	O	W	O	O	W	W	O	O	O	O	O	W	O	O	O	O	O	O	O	O	O	O	O	O	O	W	W	O	W	W	O	O	O
B. nigra	BniB01g10330K	5680598	5684230	O	O	W	O	O	O	W	O	O	O	O	O	W	O	W	O	O	W	W	O	O	O	O	O	W	O	O	O	O	O	O	O	O	O	O	O	O	O	W	W	O	W	W	O	O	O
B. nigra	BniB01g11330K	6292593	6294503	O	O	W	O	O	O	W	O	O	O	O	O	W	O	W	O	O	W	W	O	O	O	O	O	W	O	O	O	O	O	O	O	O	O	O	O	O	O	W	W	O	W	W	O	O	O
B. nigra	BniB01g11760K	6538210	6540611	O	O	W	O	O	O	W	O	O	O	O	O	W	O	W	O	O	W	W	O	O	O	O	O	W	O	O	O	O	O	O	O	O	O	O	O	O	O	W	W	O	W	W	O	O	O
B. nigra	BniB01g12900K	7298491	7299798	O	O	W	O	O	O	O	O	O	O	O	O	W	O	O	O	O	W	O	O	O	O	O	O	W	O	O	O	O	O	O	O	O	O	O	O	O	O	O	O	O	W	W	O	O	O
B. nigra	BniB01g13160K	7518839	7520203	O	O	W	O	O	O	O	O	O	O	O	O	W	O	O	O	O	W	O	O	O	O	O	O	W	O	O	O	O	O	O	W	O	O	O	O	O	O	O	O	O	W	W	O	O	O
B. nigra	BniB01g13200K	7546410	7551272	O	O	W	O	O	O	O	O	O	O	O	O	W	O	O	O	O	W	O	O	O	O	O	O	W	O	O	O	O	O	O	W	O	O	O	O	O	O	O	O	O	W	W	O	O	O
B. nigra	BniB01g14240K	8380391	8383494	O	O	W	O	O	O	O	O	O	O	O	O	O	O	O	O	O	O	O	O	O	O	O	O	W	O	O	O	O	O	O	O	O	O	O	O	O	O	O	O	O	W	W	O	O	O
B. nigra	BniB01g15510K	9401517	9404415	O	O	W	O	O	O	O	O	O	O	O	O	O	O	O	O	O	O	O	O	O	O	O	O	W	O	O	O	O	O	O	O	O	O	O	O	O	O	O	O	W	W	W	O	O	O
B. nigra	BniB01g16410K	10112958	10115800	W	W	W	O	O	O	O	O	O	O	O	O	O	O	O	O	O	O	O	O	O	O	O	O	O	O	O	O	O	O	O	O	O	O	O	O	O	W	O	O	W	W	W	O	O	O
B. nigra	BniB01g16500K	10178353	10181087	W	W	W	O	O	O	O	O	O	O	O	O	O	O	O	O	O	O	O	O	O	O	O	O	O	O	O	O	O	O	O	O	O	O	O	O	O	W	O	O	W	W	W	O	O	O
B. nigra	BniB01g16730K	10318170	10320767	W	W	W	O	O	O	O	O	O	O	O	O	O	O	O	O	O	O	O	O	O	O	O	O	O	O	O	O	O	O	O	O	O	O	O	O	O	W	O	O	W	W	W	O	O	O
B. nigra	BniB01g16780K	10360576	10366096	W	W	W	O	O	O	O	O	O	O	O	O	O	O	O	O	O	O	O	O	O	O	O	O	O	O	O	O	O	O	O	O	O	O	O	O	O	W	O	O	W	W	W	O	O	O
B. nigra	BniB01g17620K	11096341	11098899	W	W	W	O	O	O	O	O	O	O	O	O	O	O	O	O	O	O	O	O	O	O	O	O	O	O	O	O	O	O	O	O	O	O	O	O	O	W	O	O	W	O	W	O	O	O
B. nigra	BniB01g17820K	11229919	11232701	W	W	W	O	O	O	O	O	O	O	O	O	O	O	O	O	O	O	O	O	O	O	O	O	O	O	O	O	O	O	O	O	O	O	O	O	O	W	O	O	W	O	W	O	O	O
B. nigra	BniB01g17960K	11321005	11322828	W	W	W	O	O	O	O	O	O	O	O	O	O	O	O	O	O	O	O	O	O	O	O	O	O	O	O	O	O	O	O	O	O	O	O	O	O	W	O	O	W	O	W	O	O	O
B. nigra	BniB01g18250K	11628466	11630658	W	W	W	O	O	O	O	O	O	O	O	O	O	O	O	O	O	O	O	O	O	O	O	O	O	O	O	O	O	O	O	O	O	O	O	O	O	W	O	O	W	O	W	O	O	O
B. nigra	BniB01g18340K	11709652	11712123	W	W	W	O	O	O	O	O	O	O	O	O	O	O	O	O	O	O	O	O	O	O	O	O	O	W	O	O	O	O	O	O	O	O	O	O	O	W	O	O	W	O	W	O	O	O
B. nigra	BniB01g18410K	11814058	11816560	W	W	W	O	O	O	O	O	O	W	O	O	O	O	O	O	O	O	O	O	O	O	O	O	O	W	O	O	O	O	O	O	O	O	O	O	O	O	O	O	W	O	W	O	O	O
B. nigra	BniB01g20110K	13677259	13679894	W	W	W	W	O	O	O	O	O	W	O	O	O	O	O	O	O	O	O	O	O	O	O	O	O	W	O	W	O	O	O	O	O	O	O	O	O	O	O	O	W	O	W	O	O	O
B. nigra	BniB01g21170K	14639729	14641396	W	W	W	W	O	O	O	O	O	W	O	O	O	O	O	O	O	O	O	O	O	O	O	O	O	W	O	W	O	O	O	O	O	O	O	O	O	O	O	O	W	O	W	O	O	O
B. nigra	BniB01g21180K	14646524	14649047	O	W	W	W	O	O	O	O	O	W	O	O	O	O	O	O	O	O	O	O	O	O	O	O	O	W	O	W	O	O	O	O	O	O	O	O	O	O	O	O	W	O	W	O	O	O
B. nigra	BniB01g21930K	15156105	15158538	O	W	W	W	O	O	O	O	O	W	O	O	O	O	O	O	O	O	O	O	O	O	W	O	O	W	O	W	O	O	O	O	O	O	O	O	O	O	O	O	W	O	W	O	O	W
B. nigra	BniB01g22560K	15757798	15761560	O	O	W	W	O	O	O	O	W	W	O	O	O	O	O	O	O	O	O	O	O	O	W	O	O	W	O	W	O	O	O	O	O	O	O	O	O	O	O	O	W	O	W	O	O	W
B. nigra	BniB01g23760K	16720129	16722845	O	O	W	W	O	O	O	O	O	W	O	O	O	O	O	O	O	O	O	O	O	O	O	O	O	W	O	W	W	O	O	O	O	O	O	O	O	O	O	O	W	O	W	O	O	O
B. nigra	BniB01g25100K	18059492	18061990	O	O	W	W	O	O	O	O	O	W	O	O	O	O	O	O	O	O	O	O	O	O	O	O	O	W	O	W	W	O	O	O	O	O	O	O	O	O	O	O	W	O	W	O	O	O
B. nigra	BniB01g25120K	18073876	18076521	O	O	W	W	O	O	O	O	O	W	O	O	O	O	O	O	O	O	O	O	O	O	O	O	O	W	O	W	W	O	O	O	O	O	O	O	O	O	O	O	W	O	W	O	O	O
B. nigra	BniB01g25440K	18349403	18351913	O	O	W	W	O	O	O	O	O	W	O	O	O	O	O	O	O	O	O	O	O	O	O	O	O	W	O	W	W	O	O	O	O	O	O	O	O	O	O	O	W	O	W	O	O	O
B. nigra	BniB01g26030K	19522917	19525531	O	O	W	W	O	O	O	O	O	O	O	O	O	O	O	O	O	O	O	O	O	O	O	O	O	W	O	W	W	O	O	O	O	O	O	O	O	O	O	O	W	O	W	O	O	O
B. nigra	BniB01g26070K	19617516	19628391	O	O	W	W	O	O	O	O	O	O	O	O	O	O	O	O	O	O	O	O	O	O	O	O	O	W	O	W	W	O	O	O	O	O	O	O	O	O	O	O	W	O	W	O	O	O
B. nigra	BniB01g29060K	33414036	33416022	O	O	O	O	W	O	O	W	O	O	O	O	O	O	O	O	O	O	O	O	O	O	O	O	O	O	O	O	O	O	O	O	O	W	W	O	O	O	O	O	O	O	O	O	O	O
B. nigra	BniB01g32530K	39824766	39828417	O	O	O	O	O	O	O	O	O	O	O	O	O	O	O	O	O	O	O	O	O	O	O	O	O	O	O	O	O	O	O	O	O	O	O	O	O	O	O	O	O	O	O	O	O	O
B. nigra	BniB01g32780K	40066108	40068958	O	O	O	O	O	O	O	O	O	O	O	O	O	O	O	O	O	O	O	O	O	O	O	O	O	O	O	O	O	O	O	O	O	O	O	O	O	O	O	O	O	O	O	O	O	O
B. nigra	BniB01g35740K	43532507	43535383	O	O	O	O	O	O	O	O	O	O	O	O	O	O	O	O	O	O	O	O	O	O	O	O	O	O	O	O	O	O	O	O	O	O	O	O	O	O	O	O	O	O	O	O	O	O
B. nigra	BniB01g36020K	43740841	43745909	O	O	O	O	O	O	O	O	O	O	O	O	O	O	O	O	O	O	O	O	O	O	O	O	O	O	O	O	O	O	O	O	O	O	O	O	O	O	O	O	O	O	O	O	O	O
B. nigra	BniB01g37230K	44715115	44721936	O	O	O	O	O	O	O	O	O	O	O	O	O	O	O	O	O	O	O	O	O	O	O	O	O	O	O	O	O	O	O	O	O	O	O	O	O	O	O	O	O	O	O	O	O	O
B. nigra	BniB01g38720K	45823410	45824631	O	O	O	O	O	O	O	O	O	O	O	O	O	O	O	O	O	O	O	O	O	O	O	O	O	O	O	O	O	O	O	O	O	O	O	O	O	O	O	O	O	O	O	O	O	O
B. nigra	BniB01g38890K	46000900	46003574	O	O	O	O	O	O	O	O	O	O	O	O	O	O	O	O	O	O	O	O	O	O	O	O	O	O	O	O	O	O	O	O	O	O	O	O	O	O	O	O	O	O	O	O	O	O
B. nigra	BniB01g39470K	46350718	46353498	O	O	O	O	O	O	O	O	O	O	O	O	O	O	O	O	O	O	O	O	O	O	O	O	O	O	O	O	O	O	O	O	O	O	O	O	O	O	O	O	O	O	O	O	O	O
B. nigra	BniB01g40410K	47056211	47058288	O	O	O	O	O	O	O	O	O	O	O	O	O	O	O	O	O	O	O	O	O	O	O	O	O	O	O	O	O	O	O	O	O	O	O	O	O	O	O	O	O	O	O	O	O	O
B. nigra	BniB01g40760K	47244974	47246733	O	O	O	O	O	O	O	O	O	O	O	O	O	O	O	O	O	O	O	O	O	O	O	O	O	O	O	O	O	O	O	O	O	O	O	O	O	O	O	O	O	O	O	O	O	O
B. nigra	BniB01g41810K	47932050	47935419	O	O	O	O	O	O	O	O	O	O	O	O	O	O	O	O	O	O	O	O	O	O	O	O	O	O	O	O	O	O	O	O	O	O	O	O	O	O	O	O	O	O	O	O	O	O
B. nigra	BniB01g42910K	48519403	48525189	O	O	O	O	O	O	O	O	O	O	O	O	O	O	O	O	O	O	O	O	O	O	O	O	O	O	O	O	O	O	O	O	O	O	O	O	O	O	O	O	O	O	O	O	O	O
B. nigra	BniB01g42930K	48537239	48543742	O	O	O	O	O	O	O	O	O	O	O	O	O	O	O	O	O	O	O	O	O	O	O	O	O	O	O	O	O	O	O	O	O	O	O	O	O	O	O	O	O	O	O	O	O	O
B. nigra	BniB01g42960K	48576966	48584418	O	O	O	O	O	O	O	O	O	O	O	O	O	O	O	O	O	O	O	O	O	O	O	O	O	O	O	O	O	O	O	O	O	O	O	O	O	O	O	O	O	O	O	O	O	O
B. nigra	BniB01g43440K	48888647	48892450	O	O	O	O	O	O	O	O	O	O	O	O	O	O	O	O	O	O	O	O	O	O	O	O	O	O	O	O	O	O	O	O	O	O	O	O	O	O	O	O	O	O	O	O	O	O
B. nigra	BniB02g00360K	374596	376582	O	O	O	O	O	O	O	O	O	O	O	O	O	O	O	O	O	O	O	O	O	O	O	O	O	O	W	O	O	O	O	O	O	O	O	O	O	O	O	O	O	O	W	O	O	O
B. nigra	BniB02g03620K	2173010	2177902	O	O	O	O	O	W	O	O	O	O	O	O	O	W	W	O	W	W	O	W	O	W	O	O	W	O	W	O	O	O	O	O	O	O	O	O	O	O	O	O	O	W	W	O	W	O
B. nigra	BniB02g04880K	2854207	2857198	O	O	O	O	O	O	O	O	O	O	O	O	O	W	W	O	W	W	O	W	O	W	O	O	W	O	W	O	O	O	O	O	O	O	O	O	O	O	O	O	O	W	W	O	W	O
B. nigra	BniB02g05680K	3443044	3444930	O	O	O	O	O	O	O	O	O	O	O	O	W	O	W	O	O	W	W	W	O	W	O	O	W	O	W	O	O	O	O	O	O	O	O	O	O	O	O	O	O	W	W	O	W	O
B. nigra	BniB02g05750K	3474487	3485782	O	O	O	O	O	O	O	O	O	O	O	O	W	O	W	O	O	W	W	W	O	W	O	O	W	O	O	O	O	O	O	O	O	O	O	O	O	O	O	O	O	W	W	O	W	O
B. nigra	BniB02g05810K	3518774	3523697	O	O	O	O	O	O	O	O	O	O	O	O	W	O	W	O	O	W	W	W	O	W	O	O	W	O	O	O	O	O	O	O	O	O	O	O	O	O	O	O	O	W	W	O	W	O
B. nigra	BniB02g05820K	3524748	3539979	O	O	O	O	O	O	O	O	O	O	O	O	W	O	W	O	O	W	W	W	O	W	O	O	W	O	O	O	O	O	O	O	O	O	O	O	O	O	O	O	O	W	W	O	W	O
B. nigra	BniB02g05830K	3541677	3549014	O	O	O	O	O	O	O	O	O	O	O	O	W	O	W	O	O	W	W	W	O	W	O	O	W	O	O	O	O	O	O	O	O	O	O	O	O	O	O	O	O	W	W	O	W	O
B. nigra	BniB02g10860K	6789133	6792168	O	O	W	O	O	O	O	O	O	O	O	O	W	O	W	O	O	W	O	O	O	O	O	O	W	O	O	O	O	O	O	O	O	O	O	O	O	O	W	W	O	W	W	O	O	O
B. nigra	BniB02g11820K	7493339	7496372	O	O	W	O	O	O	O	O	O	O	O	O	W	O	O	O	O	W	O	O	O	O	O	O	W	O	O	O	O	O	O	W	O	O	O	O	O	O	O	O	O	W	W	O	O	O
B. nigra	BniB02g12900K	8796904	8800060	O	O	W	O	O	O	O	O	O	O	O	O	O	O	O	O	O	O	O	O	O	O	O	O	W	O	O	O	O	O	O	O	O	O	O	O	O	O	O	O	O	W	W	O	O	O
B. nigra	BniB02g14310K	10345322	10347787	W	W	W	O	O	O	O	O	O	O	O	O	O	O	O	O	O	O	O	O	O	O	O	O	O	O	O	O	O	O	O	O	O	O	O	O	O	W	O	O	W	W	W	O	O	O
B. nigra	BniB02g14340K	10363548	10366161	W	W	W	O	O	O	O	O	O	O	O	O	O	O	O	O	O	O	O	O	O	O	O	O	O	O	O	O	O	O	O	O	O	O	O	O	O	W	O	O	W	W	W	O	O	O
B. nigra	BniB02g14410K	10431248	10436013	W	W	W	O	O	O	O	O	O	O	O	O	O	O	O	O	O	O	O	O	O	O	O	O	O	O	O	O	O	O	O	O	O	O	O	O	O	W	O	O	W	W	W	O	O	O
B. nigra	BniB02g15090K	11007071	11010356	W	W	W	O	O	O	O	O	O	O	O	O	O	O	O	O	O	O	O	O	O	O	O	O	O	O	O	O	O	O	O	O	O	O	O	O	O	W	O	O	W	O	W	O	O	O
B. nigra	BniB02g18760K	14842712	14845222	O	W	W	W	O	O	O	O	O	W	O	O	O	O	O	O	O	O	O	O	O	O	O	O	O	W	O	W	O	O	O	O	O	O	O	O	O	O	O	O	W	O	W	O	O	O
B. nigra	BniB02g18980K	15134850	15137170	O	W	W	W	O	O	O	O	O	W	O	O	O	O	O	O	O	O	O	O	O	O	W	O	O	W	O	W	O	O	O	O	O	O	O	O	O	O	O	O	W	O	W	O	O	W
B. nigra	BniB02g19880K	17298952	17302013	O	O	W	W	O	O	O	O	O	W	O	O	O	O	O	O	O	O	O	O	O	O	O	O	O	W	O	W	W	O	O	O	O	O	O	O	O	O	O	O	W	O	W	O	O	O
B. nigra	BniB02g22190K	22098381	22101660	O	O	O	O	O	O	O	O	O	O	W	W	O	O	O	O	O	O	O	O	O	O	O	O	O	W	O	O	O	W	W	O	O	O	O	O	O	O	O	O	O	O	O	W	O	O
B. nigra	BniB02g22390K	22357059	22357955	O	O	O	O	O	O	O	O	O	O	W	W	O	O	O	O	O	O	O	O	O	O	O	O	O	W	O	O	O	W	W	O	O	O	O	O	O	O	O	O	O	O	O	W	O	O
B. nigra	BniB02g22950K	24113565	24119001	O	O	O	O	W	O	O	O	O	O	O	O	O	O	O	O	O	O	O	O	O	O	O	O	O	W	O	O	O	W	O	O	W	O	O	O	O	O	O	O	O	O	O	W	O	O
B. nigra	BniB02g23990K	32912863	32916083	O	O	O	O	W	O	O	W	O	O	O	O	O	O	O	O	O	O	O	O	O	O	O	O	O	O	O	O	O	O	O	O	O	W	W	O	O	O	O	O	O	O	O	O	O	O
B. nigra	BniB02g24000K	32938773	32943340	O	O	O	O	W	O	O	W	O	O	O	O	O	O	O	O	O	O	O	O	O	O	O	O	O	O	O	O	O	O	O	O	O	W	W	O	O	O	O	O	O	O	O	O	O	O
B. nigra	BniB02g26390K	39504007	39507302	O	O	O	O	O	O	O	O	O	O	O	O	O	O	O	O	O	O	O	O	O	O	O	O	O	O	O	O	O	O	O	O	O	O	O	O	O	O	O	O	O	O	O	O	O	O
B. nigra	BniB02g26400K	39538207	39543574	O	O	O	O	O	O	O	O	O	O	O	O	O	O	O	O	O	O	O	O	O	O	O	O	O	O	O	O	O	O	O	O	O	O	O	O	O	O	O	O	O	O	O	O	O	O
B. nigra	BniB02g26450K	39611203	39614796	O	O	O	O	O	O	O	O	O	O	O	O	O	O	O	O	O	O	O	O	O	O	O	O	O	O	O	O	O	O	O	O	O	O	O	O	O	O	O	O	O	O	O	O	O	O
B. nigra	BniB02g26710K	40011389	40014184	O	O	O	O	O	O	O	O	O	O	O	O	O	O	O	O	O	O	O	O	O	O	O	O	O	O	O	O	O	O	O	O	O	O	O	O	O	O	O	O	O	O	O	O	O	O
B. nigra	BniB02g28970K	42991370	42993656	O	O	O	O	O	O	O	O	O	O	O	O	O	O	O	O	O	O	O	O	O	O	O	O	O	O	O	O	O	O	O	O	O	O	O	O	O	O	O	O	O	O	O	O	O	O
B. nigra	BniB02g29310K	43357838	43359734	O	O	O	O	O	O	O	O	O	O	O	O	O	O	O	O	O	O	O	O	O	O	O	O	O	O	O	O	O	O	O	O	O	O	O	O	O	O	O	O	O	O	O	O	O	O
B. nigra	BniB02g30460K	44830545	44833109	O	O	O	O	O	O	O	O	O	O	O	O	O	O	O	O	O	O	O	O	O	O	O	O	O	O	O	O	O	O	O	O	O	O	O	O	O	O	O	O	O	O	O	O	O	O
B. nigra	BniB02g30760K	45056314	45058323	O	O	O	O	O	O	O	O	O	O	O	O	O	O	O	O	O	O	O	O	O	O	O	O	O	O	O	O	O	O	O	O	O	O	O	O	O	O	O	O	O	O	O	O	O	O
B. nigra	BniB02g32050K	46025428	46027440	O	O	O	O	O	O	O	O	O	O	O	O	O	O	O	O	O	O	O	O	O	O	O	O	O	O	O	O	O	O	O	O	O	O	O	O	O	O	O	O	O	O	O	O	O	O
B. nigra	BniB02g32270K	46216697	46220041	O	O	O	O	O	O	O	O	O	O	O	O	O	O	O	O	O	O	O	O	O	O	O	O	O	O	O	O	O	O	O	O	O	O	O	O	O	O	O	O	O	O	O	O	O	O
B. nigra	BniB02g32720K	46568091	46571956	O	O	O	O	O	O	O	O	O	O	O	O	O	O	O	O	O	O	O	O	O	O	O	O	O	O	O	O	O	O	O	O	O	O	O	O	O	O	O	O	O	O	O	O	O	O
B. nigra	BniB02g33220K	47001966	47006549	O	O	O	O	O	O	O	O	O	O	O	O	O	O	O	O	O	O	O	O	O	O	O	O	O	O	O	O	O	O	O	O	O	O	O	O	O	O	O	O	O	O	O	O	O	O
B. nigra	BniB02g34850K	48199968	48201248	O	O	O	O	O	O	O	O	O	O	O	O	O	O	O	O	O	O	O	O	O	O	O	O	O	O	O	O	O	O	O	O	O	O	O	O	O	O	O	O	O	O	O	O	O	O
B. nigra	BniB02g34980K	48280806	48282570	O	O	O	O	O	O	O	O	O	O	O	O	O	O	O	O	O	O	O	O	O	O	O	O	O	O	O	O	O	O	O	O	O	O	O	O	O	O	O	O	O	O	O	O	O	O
B. nigra	BniB02g35590K	48618391	48625318	O	O	O	O	O	O	O	O	O	O	O	O	O	O	O	O	O	O	O	O	O	O	O	O	O	O	O	O	O	O	O	O	O	O	O	O	O	O	O	O	O	O	O	O	O	O
B. nigra	BniB02g35600K	48632610	48639304	O	O	O	O	O	O	O	O	O	O	O	O	O	O	O	O	O	O	O	O	O	O	O	O	O	O	O	O	O	O	O	O	O	O	O	O	O	O	O	O	O	O	O	O	O	O
B. nigra	BniB02g36270K	49006076	49010158	O	O	O	O	O	O	O	O	O	O	O	O	O	O	O	O	O	O	O	O	O	O	O	O	O	O	O	O	O	O	O	O	O	O	O	O	O	O	O	O	O	O	O	O	O	O
B. nigra	BniB02g36280K	49013007	49022162	O	O	O	O	O	O	O	O	O	O	O	O	O	O	O	O	O	O	O	O	O	O	O	O	O	O	O	O	O	O	O	O	O	O	O	O	O	O	O	O	O	O	O	O	O	O
B. nigra	BniB02g36290K	49034434	49037101	O	O	O	O	O	O	O	O	O	O	O	O	O	O	O	O	O	O	O	O	O	O	O	O	O	O	O	O	O	O	O	O	O	O	O	O	O	O	O	O	O	O	O	O	O	O
B. nigra	BniB02g36350K	49063695	49066163	O	O	O	O	O	O	O	O	O	O	O	O	O	O	O	O	O	O	O	O	O	O	O	O	O	O	O	O	O	O	O	O	O	O	O	O	O	O	O	O	O	O	O	O	O	O
B. nigra	BniB03g01020K	457108	459574	O	O	O	O	O	O	O	O	O	O	O	O	O	O	O	O	O	O	O	O	O	O	O	O	W	O	W	O	O	O	O	O	O	O	O	O	O	O	O	O	O	O	W	O	O	O
B. nigra	BniB03g01030K	460967	465304	O	O	O	O	O	O	O	O	O	O	O	O	O	O	O	O	O	O	O	O	O	O	O	O	W	O	W	O	O	O	O	O	O	O	O	O	O	O	O	O	O	O	W	O	O	O
B. nigra	BniB03g01410K	634201	637515	O	O	O	O	O	O	O	O	O	O	O	O	O	O	O	O	O	O	O	O	O	O	O	O	W	O	W	O	O	O	O	O	O	O	O	O	O	O	O	O	O	W	W	O	O	O
B. nigra	BniB03g02150K	890616	896146	O	O	O	O	O	O	O	O	O	O	O	O	O	O	O	O	O	O	O	O	O	O	O	O	W	O	W	O	O	O	O	O	O	O	O	O	O	O	O	O	O	W	W	O	O	O
B. nigra	BniB03g02630K	1107964	1111044	O	O	O	O	O	O	O	O	O	O	O	O	O	W	W	O	W	O	O	W	O	W	O	O	W	O	W	O	O	O	O	O	O	O	O	O	O	O	O	O	O	W	W	O	O	O
B. nigra	BniB03g03520K	1448870	1451851	O	O	O	O	O	W	O	O	O	O	O	O	O	W	W	O	W	O	O	W	O	W	O	O	W	O	W	O	O	O	O	O	O	O	O	O	O	O	O	O	O	W	W	O	O	O
B. nigra	BniB03g03900K	1607736	1610943	O	O	O	O	O	W	O	O	O	O	O	O	O	W	W	O	W	O	O	W	O	W	O	O	W	O	W	O	O	O	O	O	O	O	O	O	O	O	O	O	O	W	W	O	W	O
B. nigra	BniB03g04240K	1761387	1764281	O	O	O	O	O	W	O	O	O	O	O	O	O	W	W	O	W	W	O	W	O	W	O	O	W	O	W	O	O	O	O	O	O	O	O	O	O	O	O	O	O	W	W	O	W	O
B. nigra	BniB03g04280K	1777989	1781650	O	O	O	O	O	W	O	O	O	O	O	O	O	W	W	O	W	W	O	W	O	W	O	O	W	O	W	O	O	O	O	O	O	O	O	O	O	O	O	O	O	W	W	O	W	O
B. nigra	BniB03g06470K	2591348	2593668	O	O	O	O	O	W	O	O	O	O	O	O	O	W	W	O	W	W	O	W	O	W	O	O	W	O	W	O	O	O	O	O	O	O	O	O	O	O	O	O	O	W	W	O	W	O
B. nigra	BniB03g07110K	2847847	2849665	O	O	O	O	O	O	O	O	O	O	O	O	O	W	W	O	W	W	O	W	O	W	O	O	W	O	W	O	O	O	O	O	O	O	O	O	O	O	O	O	O	W	W	O	W	O
B. nigra	BniB03g07960K	3182301	3184937	O	O	O	O	O	O	O	O	O	O	O	O	W	O	W	O	O	W	W	W	O	W	O	O	W	O	W	O	O	O	O	O	O	O	O	O	O	O	O	O	O	W	W	O	W	O
B. nigra	BniB03g08730K	3535265	3537693	O	O	O	O	O	O	O	O	O	O	O	O	W	O	W	O	O	W	W	W	O	W	O	O	W	O	O	O	O	O	O	O	O	O	O	O	O	O	O	O	O	W	W	O	W	O
B. nigra	BniB03g08740K	3539920	3543647	O	O	O	O	O	O	O	O	O	O	O	O	W	O	W	O	O	W	W	W	O	W	O	O	W	O	O	O	O	O	O	O	O	O	O	O	O	O	O	O	O	W	W	O	W	O
B. nigra	BniB03g08770K	3547173	3549558	O	O	O	O	O	O	O	O	O	O	O	O	W	O	W	O	O	W	W	W	O	W	O	O	W	O	O	O	O	O	O	O	O	O	O	O	O	O	O	O	O	W	W	O	W	O
B. nigra	BniB03g08780K	3551455	3553828	O	O	O	O	O	O	O	O	O	O	O	O	W	O	W	O	O	W	W	W	O	W	O	O	W	O	O	O	O	O	O	O	O	O	O	O	O	O	O	O	O	W	W	O	W	O
B. nigra	BniB03g08810K	3559295	3562020	O	O	O	O	O	O	O	O	O	O	O	O	W	O	W	O	O	W	W	W	O	W	O	O	W	O	O	O	O	O	O	O	O	O	O	O	O	O	O	O	O	W	W	O	W	O
B. nigra	BniB03g09160K	3694531	3697727	O	O	O	O	O	O	O	O	O	O	O	O	W	O	W	O	O	W	W	W	O	W	O	O	W	O	O	O	O	O	O	O	O	O	O	O	O	O	O	O	O	W	W	O	W	O
B. nigra	BniB03g09680K	3974048	3976540	O	O	O	O	O	O	W	O	O	O	O	O	W	O	W	O	O	W	W	O	O	O	O	O	W	O	O	O	O	O	O	O	O	O	O	O	O	O	W	O	O	W	W	O	W	O
B. nigra	BniB03g09730K	4000972	4004207	O	O	O	O	O	O	W	O	O	O	O	O	W	O	W	O	O	W	W	O	O	O	O	O	W	O	O	O	O	O	O	O	O	O	O	O	O	O	W	O	O	W	W	O	W	O
B. nigra	BniB03g10410K	4275613	4276923	O	O	O	O	O	O	W	O	O	O	O	O	W	O	W	O	O	W	W	O	O	O	O	O	W	O	O	O	O	O	O	O	O	O	O	O	O	O	W	W	O	W	W	O	W	O
B. nigra	BniB03g11410K	4771578	4773632	O	O	O	O	O	O	W	O	O	O	O	O	W	O	W	O	O	W	W	O	O	O	O	O	W	O	O	O	O	O	O	O	O	O	O	O	O	O	W	W	O	W	W	O	W	O
B. nigra	BniB03g14710K	6377760	6381314	O	O	W	O	O	O	W	O	O	O	O	O	W	O	W	O	O	W	W	O	O	O	O	O	W	O	O	O	O	O	O	O	O	O	O	O	O	O	W	W	O	W	W	O	O	O
B. nigra	BniB03g14880K	6449425	6451989	O	O	W	O	O	O	W	O	O	O	O	O	W	O	W	O	O	W	W	O	O	O	O	O	W	O	O	O	O	O	O	O	O	O	O	O	O	O	W	W	O	W	W	O	O	O
B. nigra	BniB03g15630K	6786553	6789506	O	O	W	O	O	O	O	O	O	O	O	O	W	O	W	O	O	W	O	O	O	O	O	O	W	O	O	O	O	O	O	O	O	O	O	O	O	O	W	W	O	W	W	O	O	O
B. nigra	BniB03g15900K	6938536	6944201	O	O	W	O	O	O	O	O	O	O	O	O	W	O	O	O	O	W	O	O	O	O	O	O	W	O	O	O	O	O	O	O	O	O	O	O	O	O	O	W	O	W	W	O	O	O
B. nigra	BniB03g15910K	6950442	6982688	O	O	W	O	O	O	O	O	O	O	O	O	W	O	O	O	O	W	O	O	O	O	O	O	W	O	O	O	O	O	O	O	O	O	O	O	O	O	O	W	O	W	W	O	O	O
B. nigra	BniB03g15920K	6986873	6994903	O	O	W	O	O	O	O	O	O	O	O	O	W	O	O	O	O	W	O	O	O	O	O	O	W	O	O	O	O	O	O	O	O	O	O	O	O	O	O	W	O	W	W	O	O	O
B. nigra	BniB03g15930K	6996309	7002083	O	O	W	O	O	O	O	O	O	O	O	O	W	O	O	O	O	W	O	O	O	O	O	O	W	O	O	O	O	O	O	O	O	O	O	O	O	O	O	W	O	W	W	O	O	O
B. nigra	BniB03g16160K	7122360	7123937	O	O	W	O	O	O	O	O	O	O	O	O	W	O	O	O	O	W	O	O	O	O	O	O	W	O	O	O	O	O	O	O	O	O	O	O	O	O	O	W	O	W	W	O	O	O
B. nigra	BniB03g16420K	7217832	7220900	O	O	W	O	O	O	O	O	O	O	O	O	W	O	O	O	O	W	O	O	O	O	O	O	W	O	O	O	O	O	O	O	O	O	O	O	O	O	O	O	O	W	W	O	O	O
B. nigra	BniB03g17990K	8044842	8047247	O	O	W	O	O	O	O	O	O	O	O	O	O	O	O	O	O	O	O	O	O	O	O	O	W	O	O	O	O	O	O	W	O	O	O	O	O	O	O	O	O	W	W	O	O	O
B. nigra	BniB03g18540K	8385022	8387685	O	O	W	O	O	O	O	O	O	O	O	O	O	O	O	O	O	O	O	O	O	O	O	O	W	O	O	O	O	O	O	O	O	O	O	O	O	O	O	O	O	W	W	O	O	O
B. nigra	BniB03g18990K	8596191	8598005	O	O	W	O	O	O	O	O	O	O	O	O	O	O	O	O	O	O	O	O	O	O	O	O	W	O	O	O	O	O	O	O	O	O	O	O	O	O	O	O	O	W	W	O	O	O
B. nigra	BniB03g19700K	8979131	8986757	O	O	W	O	O	O	O	O	O	O	O	O	O	O	O	O	O	O	O	O	O	O	O	O	W	O	O	O	O	O	O	O	O	O	O	O	O	O	O	O	O	W	W	O	O	O
B. nigra	BniB03g20380K	9422614	9425142	O	O	W	O	O	O	O	O	O	O	O	O	O	O	O	O	O	O	O	O	O	O	O	O	O	O	O	O	O	O	O	O	O	O	O	O	O	O	O	O	W	W	W	O	O	O
B. nigra	BniB03g20390K	9436463	9438458	O	O	W	O	O	O	O	O	O	O	O	O	O	O	O	O	O	O	O	O	O	O	O	O	O	O	O	O	O	O	O	O	O	O	O	O	O	O	O	O	W	W	W	O	O	O
B. nigra	BniB03g20400K	9438658	9442334	O	O	W	O	O	O	O	O	O	O	O	O	O	O	O	O	O	O	O	O	O	O	O	O	O	O	O	O	O	O	O	O	O	O	O	O	O	O	O	O	W	W	W	O	O	O
B. nigra	BniB03g20500K	9524536	9527888	O	W	W	O	O	O	O	O	O	O	O	O	O	O	O	O	O	O	O	O	O	O	O	O	O	O	O	O	O	O	O	O	O	O	O	O	O	W	O	O	W	W	W	O	O	O
B. nigra	BniB03g20510K	9530142	9532755	O	W	W	O	O	O	O	O	O	O	O	O	O	O	O	O	O	O	O	O	O	O	O	O	O	O	O	O	O	O	O	O	O	O	O	O	O	W	O	O	W	W	W	O	O	O
B. nigra	BniB03g20540K	9552286	9554919	O	W	W	O	O	O	O	O	O	O	O	O	O	O	O	O	O	O	O	O	O	O	O	O	O	O	O	O	O	O	O	O	O	O	O	O	O	W	O	O	W	W	W	O	O	O
B. nigra	BniB03g20820K	9722293	9725726	O	W	W	O	O	O	O	O	O	O	O	O	O	O	O	O	O	O	O	O	O	O	O	O	O	O	O	O	O	O	O	O	O	O	O	O	O	W	O	O	W	W	W	O	O	O
B. nigra	BniB03g21070K	9885984	9889294	O	W	W	O	O	O	O	O	O	O	O	O	O	O	O	O	O	O	O	O	O	O	O	O	O	O	O	O	O	O	O	O	O	O	O	O	O	W	O	O	W	W	W	O	O	O
B. nigra	BniB03g21250K	10018107	10020589	W	W	W	O	O	O	O	O	O	O	O	O	O	O	O	O	O	O	O	O	O	O	O	O	O	O	O	O	O	O	O	O	O	O	O	O	O	W	O	O	W	W	W	O	O	O
B. nigra	BniB03g21560K	10165646	10169053	W	W	W	O	O	O	O	O	O	O	O	O	O	O	O	O	O	O	O	O	O	O	O	O	O	O	O	O	O	O	O	O	O	O	O	O	O	W	O	O	W	W	W	O	O	O
B. nigra	BniB03g23770K	11254111	11257472	W	W	W	O	O	O	O	O	O	O	O	O	O	O	O	O	O	O	O	O	O	O	O	O	O	O	O	O	O	O	O	O	O	O	O	O	O	W	O	O	W	O	W	O	O	O
B. nigra	BniB03g23920K	11363509	11366558	W	W	W	O	O	O	O	O	O	O	O	O	O	O	O	O	O	O	O	O	O	O	O	O	O	O	O	O	O	O	O	O	O	O	O	O	O	W	O	O	W	O	W	O	O	O
B. nigra	BniB03g24370K	11713048	11715648	W	W	W	O	O	O	O	O	O	O	O	O	O	O	O	O	O	O	O	O	O	O	O	O	O	W	O	O	O	O	O	O	O	O	O	O	O	W	O	O	W	O	W	O	O	O
B. nigra	BniB03g24380K	11721087	11723474	W	W	W	O	O	O	O	O	O	O	O	O	O	O	O	O	O	O	O	O	O	O	O	O	O	W	O	O	O	O	O	O	O	O	O	O	O	W	O	O	W	O	W	O	O	O
B. nigra	BniB03g24440K	11764869	11767025	W	W	W	O	O	O	O	O	O	W	O	O	O	O	O	O	O	O	O	O	O	O	O	O	O	W	O	O	O	O	O	O	O	O	O	O	O	W	O	O	W	O	W	O	O	O
B. nigra	BniB03g24880K	11953048	11955015	W	W	W	O	O	O	O	O	O	W	O	O	O	O	O	O	O	O	O	O	O	O	O	O	O	W	O	O	O	O	O	O	O	O	O	O	O	O	O	O	W	O	W	O	O	O
B. nigra	BniB03g25170K	12139777	12149920	W	W	W	O	O	O	O	O	O	W	O	O	O	O	O	O	O	O	O	O	O	O	O	O	O	W	O	O	O	O	O	O	O	O	O	O	O	O	O	O	W	O	W	O	O	O
B. nigra	BniB03g25190K	12152217	12155073	W	W	W	O	O	O	O	O	O	W	O	O	O	O	O	O	O	O	O	O	O	O	O	O	O	W	O	O	O	O	O	O	O	O	O	O	O	O	O	O	W	O	W	O	O	O
B. nigra	BniB03g25200K	12159900	12162333	W	W	W	O	O	O	O	O	O	W	O	O	O	O	O	O	O	O	O	O	O	O	O	O	O	W	O	O	O	O	O	O	O	O	O	O	O	O	O	O	W	O	W	O	O	O
B. nigra	BniB03g25220K	12170346	12172897	W	W	W	O	O	O	O	O	O	W	O	O	O	O	O	O	O	O	O	O	O	O	O	O	O	W	O	O	O	O	O	O	O	O	O	O	O	O	O	O	W	O	W	O	O	O
B. nigra	BniB03g25240K	12174390	12175635	W	W	W	O	O	O	O	O	O	W	O	O	O	O	O	O	O	O	O	O	O	O	O	O	O	W	O	O	O	O	O	O	O	O	O	O	O	O	O	O	W	O	W	O	O	O
B. nigra	BniB03g26030K	12598235	12602509	W	W	W	O	O	O	O	O	O	W	O	O	O	O	O	O	O	O	O	O	O	O	O	O	O	W	O	W	O	O	O	O	O	O	O	O	O	O	O	O	W	O	W	O	O	O
B. nigra	BniB03g26340K	12742542	12752580	W	W	W	O	O	O	O	O	O	W	O	O	O	O	O	O	O	O	O	O	O	O	O	O	O	W	O	W	O	O	O	O	O	O	O	O	O	O	O	O	W	O	W	O	O	O
B. nigra	BniB03g26900K	13066956	13069809	W	W	W	O	O	O	O	O	O	W	O	O	O	O	O	O	O	O	O	O	O	O	O	O	O	W	O	W	O	O	O	O	O	O	O	O	O	O	O	O	W	O	W	O	O	O
B. nigra	BniB03g27730K	13606726	13609095	W	W	W	W	O	O	O	O	O	W	O	O	O	O	O	O	O	O	O	O	O	O	O	O	O	W	O	W	O	O	O	O	O	O	O	O	O	O	O	O	W	O	W	O	O	O
B. nigra	BniB03g27740K	13609845	13612235	W	W	W	W	O	O	O	O	O	W	O	O	O	O	O	O	O	O	O	O	O	O	O	O	O	W	O	W	O	O	O	O	O	O	O	O	O	O	O	O	W	O	W	O	O	O
B. nigra	BniB03g27820K	13656307	13657362	W	W	W	W	O	O	O	O	O	W	O	O	O	O	O	O	O	O	O	O	O	O	O	O	O	W	O	W	O	O	O	O	O	O	O	O	O	O	O	O	W	O	W	O	O	O
B. nigra	BniB03g30090K	15193555	15197719	O	W	W	W	O	O	O	O	O	W	O	O	O	O	O	O	O	O	O	O	O	O	W	O	O	W	O	W	O	O	O	O	O	O	O	O	O	O	O	O	W	O	W	O	O	W
B. nigra	BniB03g30100K	15200850	15202818	O	W	W	W	O	O	O	O	O	W	O	O	O	O	O	O	O	O	O	O	O	O	W	O	O	W	O	W	O	O	O	O	O	O	O	O	O	O	O	O	W	O	W	O	O	W
B. nigra	BniB03g30310K	15318400	15325595	O	W	W	W	O	O	O	O	O	W	O	O	O	O	O	O	O	O	O	O	O	O	W	O	O	W	O	W	O	O	O	O	O	O	O	O	O	O	O	O	W	O	W	O	O	W
B. nigra	BniB03g31130K	15870873	15874046	O	O	W	W	O	O	O	O	W	W	O	O	O	O	O	O	O	O	O	O	O	O	W	O	O	W	O	W	O	O	O	O	O	O	O	O	O	O	O	O	W	O	W	O	O	W
B. nigra	BniB03g31860K	16391269	16397260	O	O	W	W	O	O	O	O	O	W	O	O	O	O	O	O	O	O	O	O	O	O	O	O	O	W	O	W	O	O	O	O	O	O	O	O	O	O	O	O	W	O	W	O	O	W
B. nigra	BniB03g31900K	16415221	16428151	O	O	W	W	O	O	O	O	O	W	O	O	O	O	O	O	O	O	O	O	O	O	O	O	O	W	O	W	O	O	O	O	O	O	O	O	O	O	O	O	W	O	W	O	O	W
B. nigra	BniB03g31920K	16448213	16456387	O	O	W	W	O	O	O	O	O	W	O	O	O	O	O	O	O	O	O	O	O	O	O	O	O	W	O	W	O	O	O	O	O	O	O	O	O	O	O	O	W	O	W	O	O	W
B. nigra	BniB03g31940K	16489164	16494385	O	O	W	W	O	O	O	O	O	W	O	O	O	O	O	O	O	O	O	O	O	O	O	O	O	W	O	W	O	O	O	O	O	O	O	O	O	O	O	O	W	O	W	O	O	W
B. nigra	BniB03g31950K	16495568	16505910	O	O	W	W	O	O	O	O	O	W	O	O	O	O	O	O	O	O	O	O	O	O	O	O	O	W	O	W	O	O	O	O	O	O	O	O	O	O	O	O	W	O	W	O	O	W
B. nigra	BniB03g31970K	16513362	16519883	O	O	W	W	O	O	O	O	O	W	O	O	O	O	O	O	O	O	O	O	O	O	O	O	O	W	O	W	O	O	O	O	O	O	O	O	O	O	O	O	W	O	W	O	O	W
B. nigra	BniB03g32150K	16724501	16730600	O	O	W	W	O	O	O	O	O	W	O	O	O	O	O	O	O	O	O	O	O	O	O	O	O	W	O	W	W	O	O	O	O	O	O	O	O	O	O	O	W	O	W	O	O	O
B. nigra	BniB03g34050K	18215718	18218988	O	O	W	W	O	O	O	O	O	W	O	O	O	O	O	O	O	O	O	O	O	O	O	O	O	W	O	W	W	O	O	O	O	O	O	O	O	O	O	O	W	O	W	O	O	O
B. nigra	BniB03g34880K	18811106	18813260	O	O	W	W	O	O	O	O	O	O	O	O	O	O	O	O	O	O	O	O	O	O	O	O	O	W	O	W	W	O	O	O	O	O	O	O	O	O	O	O	W	O	W	O	O	O
B. nigra	BniB03g36890K	19837254	19840996	O	O	W	W	O	O	O	O	O	O	O	O	O	O	O	O	O	O	O	O	O	O	O	O	O	W	O	W	W	O	O	O	O	O	O	O	O	O	O	O	W	O	W	O	O	O
B. nigra	BniB03g37340K	20067774	20069951	O	O	W	W	O	O	O	O	O	O	O	O	O	O	O	O	O	O	O	O	O	O	O	O	O	W	O	O	W	O	O	O	O	O	O	O	O	O	O	O	W	O	W	O	O	O
B. nigra	BniB03g37760K	20353640	20356807	O	O	O	O	O	O	O	O	O	O	O	O	O	O	O	O	O	O	O	O	O	O	O	O	O	W	O	O	W	O	O	O	O	O	O	O	O	O	O	O	W	O	W	O	O	O
B. nigra	BniB03g38790K	21021033	21022895	O	O	O	O	O	O	O	O	O	O	O	O	O	O	O	O	O	O	O	O	O	O	O	O	O	W	O	O	O	O	W	O	O	O	O	O	O	O	O	O	W	O	W	O	O	O
B. nigra	BniB03g39390K	21528211	21532025	O	O	O	O	O	O	O	O	O	O	O	O	O	O	O	O	O	O	O	O	O	O	O	O	O	W	O	O	O	W	W	O	O	O	O	O	O	O	O	O	O	O	O	W	O	O
B. nigra	BniB03g40670K	22483718	22496554	O	O	O	O	O	O	O	O	O	O	W	W	O	O	O	O	O	O	O	O	O	O	O	O	O	W	O	O	O	W	W	O	O	O	O	O	O	O	O	O	O	O	O	W	O	O
B. nigra	BniB03g40840K	22582667	22585657	O	O	O	O	O	O	O	O	O	O	W	W	O	O	O	O	O	O	O	O	O	O	O	O	O	W	O	O	O	W	W	O	O	O	O	O	O	O	O	O	O	O	O	W	O	O
B. nigra	BniB03g41220K	22934300	22939028	O	O	O	O	O	O	O	O	O	O	W	O	O	O	O	O	O	O	O	O	O	O	O	O	O	W	O	O	O	W	W	O	W	O	O	O	O	O	O	O	O	O	O	W	O	O
B. nigra	BniB03g41250K	23018597	23022496	O	O	O	O	O	O	O	O	O	O	W	O	O	O	O	O	O	O	O	O	O	O	O	O	O	W	O	O	O	W	W	O	W	O	O	O	O	O	O	O	O	O	O	W	O	O
B. nigra	BniB03g41390K	23173887	23176103	O	O	O	O	O	O	O	O	O	O	W	O	O	O	O	O	O	O	O	O	O	O	O	O	O	W	O	O	O	W	W	O	W	O	O	O	O	O	O	O	O	O	O	W	O	O
B. nigra	BniB03g41430K	23207166	23221555	O	O	O	O	O	O	O	O	O	O	W	O	O	O	O	O	O	O	O	O	O	O	O	O	O	W	O	O	O	W	W	O	W	O	O	O	O	O	O	O	O	O	O	W	O	O
B. nigra	BniB03g41530K	23292729	23303011	O	O	O	O	O	O	O	O	O	O	W	O	O	O	O	O	O	O	O	O	O	O	O	O	O	W	O	O	O	W	W	O	W	O	O	O	O	O	O	O	O	O	O	W	O	O
B. nigra	BniB03g41540K	23311175	23314380	O	O	O	O	O	O	O	O	O	O	W	O	O	O	O	O	O	O	O	O	O	O	O	O	O	W	O	O	O	W	W	O	W	O	O	O	O	O	O	O	O	O	O	W	O	O
B. nigra	BniB03g41550K	23315359	23317671	O	O	O	O	O	O	O	O	O	O	W	O	O	O	O	O	O	O	O	O	O	O	O	O	O	W	O	O	O	W	W	O	W	O	O	O	O	O	O	O	O	O	O	W	O	O
B. nigra	BniB03g41560K	23318764	23321257	O	O	O	O	O	O	O	O	O	O	W	O	O	O	O	O	O	O	O	O	O	O	O	O	O	W	O	O	O	W	W	O	W	O	O	O	O	O	O	O	O	O	O	W	O	O
B. nigra	BniB03g41920K	23574758	23578456	O	O	O	O	O	O	O	O	O	O	W	O	O	O	O	O	O	O	O	O	O	O	O	O	O	W	O	O	O	W	O	O	W	O	O	O	O	O	O	O	O	O	O	W	O	O
B. nigra	BniB03g42170K	23686458	23690536	O	O	O	O	O	O	O	O	O	O	O	O	O	O	O	O	O	O	O	O	O	O	O	O	O	W	O	O	O	W	O	O	W	O	O	O	O	O	O	O	O	O	O	W	O	O
B. nigra	BniB03g43060K	24327155	24331025	O	O	O	O	W	O	O	O	O	O	O	O	O	O	O	O	O	O	O	O	O	O	O	O	O	W	O	O	O	W	O	O	W	O	O	O	O	O	O	O	O	O	O	W	O	O
B. nigra	BniB03g43560K	24747681	24749297	O	O	O	O	W	O	O	O	O	O	O	O	O	O	O	O	O	O	O	O	O	O	O	O	O	W	O	O	O	O	O	O	W	O	O	O	W	O	O	O	O	O	O	W	O	O
B. nigra	BniB03g44540K	25443713	25445503	O	O	O	O	W	O	O	O	O	O	O	O	O	O	O	O	O	O	O	O	O	O	O	W	O	W	O	O	O	O	O	O	W	O	O	O	W	O	O	O	O	O	O	O	O	O
B. nigra	BniB03g44640K	25479310	25480449	O	O	O	O	W	O	O	O	O	O	O	O	O	O	O	O	O	O	O	O	O	O	O	W	O	W	O	O	O	O	O	O	W	O	O	O	W	O	O	O	O	O	O	O	O	O
B. nigra	BniB03g44660K	25487811	25489873	O	O	O	O	W	O	O	O	O	O	O	O	O	O	O	O	O	O	O	O	O	O	O	W	O	W	O	O	O	O	O	O	W	O	O	O	W	O	O	O	O	O	O	O	O	O
B. nigra	BniB03g44670K	25491267	25493236	O	O	O	O	W	O	O	O	O	O	O	O	O	O	O	O	O	O	O	O	O	O	O	W	O	W	O	O	O	O	O	O	W	O	O	O	W	O	O	O	O	O	O	O	O	O
B. nigra	BniB03g44870K	25655591	25658660	O	O	O	O	W	O	O	O	O	O	O	O	O	O	O	O	O	O	O	O	O	O	O	W	O	W	O	O	O	O	O	O	W	O	O	O	W	O	O	O	O	O	O	O	O	O
B. nigra	BniB03g45000K	25714234	25716808	O	O	O	O	W	O	O	O	O	O	O	O	O	O	O	O	O	O	O	O	O	O	O	W	O	W	O	O	O	O	O	O	W	O	O	O	W	O	O	O	O	O	O	O	O	O
B. nigra	BniB03g45010K	25724287	25726975	O	O	O	O	W	O	O	O	O	O	O	O	O	O	O	O	O	O	O	O	O	O	O	W	O	W	O	O	O	O	O	O	W	O	O	O	W	O	O	O	O	O	O	O	O	O
B. nigra	BniB03g46320K	26559683	26562877	O	O	O	O	W	O	O	O	O	O	O	O	O	O	O	O	O	O	O	O	O	O	O	O	O	W	O	O	O	O	O	O	W	O	O	O	O	O	O	O	O	O	O	O	O	O
B. nigra	BniB03g46840K	27128233	27131350	O	O	O	O	W	O	O	O	O	O	O	O	O	O	O	O	O	O	O	O	W	O	O	O	O	W	O	O	O	O	O	O	O	O	O	O	O	O	O	O	O	O	O	O	O	O
B. nigra	BniB03g47000K	27286263	27289523	O	O	O	O	W	O	O	O	O	O	O	O	O	O	O	O	O	O	O	O	W	O	O	O	O	W	O	O	O	O	O	O	O	O	O	O	O	O	O	O	O	O	O	O	O	O
B. nigra	BniB03g48330K	28162401	28169143	O	O	O	O	W	O	O	O	O	O	O	O	O	O	O	O	O	O	O	O	O	O	O	O	O	W	O	O	O	O	O	O	O	O	O	O	O	O	O	O	O	O	O	O	O	O
B. nigra	BniB03g49050K	28593287	28597090	O	O	O	O	W	O	O	W	O	O	O	O	O	O	O	O	O	O	O	O	O	O	O	O	O	W	O	O	O	O	O	O	O	O	O	O	O	O	O	O	O	O	O	O	O	O
B. nigra	BniB03g50020K	29238124	29245499	O	O	O	O	W	O	O	W	O	O	O	O	O	O	O	W	O	O	O	O	O	O	O	O	O	O	O	O	O	O	O	O	O	O	O	O	O	O	O	O	O	O	O	O	O	O
B. nigra	BniB03g50240K	29503141	29506569	O	O	O	O	W	O	O	W	O	O	O	O	O	O	O	O	O	O	O	O	O	O	O	O	O	O	O	O	O	O	O	O	O	O	O	O	O	O	O	O	O	O	O	O	O	O
B. nigra	BniB03g50400K	29585396	29588549	O	O	O	O	W	O	O	W	O	O	O	O	O	O	O	O	O	O	O	O	O	O	O	O	O	O	O	O	O	O	O	O	O	O	O	O	O	O	O	O	O	O	O	O	O	O
B. nigra	BniB03g53680K	31988587	31991299	O	O	O	O	W	O	O	W	O	O	O	O	O	O	O	O	O	O	O	O	O	O	O	O	O	O	O	O	O	O	O	O	O	W	W	O	O	O	O	O	O	O	O	O	O	O
B. nigra	BniB03g54520K	32947131	32949530	O	O	O	O	W	O	O	W	O	O	O	O	O	O	O	O	O	O	O	O	O	O	O	O	O	O	O	O	O	O	O	O	O	W	W	O	O	O	O	O	O	O	O	O	O	O
B. nigra	BniB03g56580K	43329174	43332752	O	O	O	O	O	O	O	O	O	O	O	O	O	O	O	O	O	O	O	O	O	O	O	O	O	O	O	O	O	O	O	O	O	O	O	O	O	O	O	O	O	O	O	O	O	O
B. nigra	BniB04g01010K	534341	537349	O	O	O	O	O	O	O	O	O	O	O	O	O	O	O	O	O	O	O	O	O	O	O	O	W	O	W	O	O	O	O	O	O	O	O	O	O	O	O	O	O	W	W	O	O	O
B. nigra	BniB04g01030K	543374	546380	O	O	O	O	O	O	O	O	O	O	O	O	O	O	O	O	O	O	O	O	O	O	O	O	W	O	W	O	O	O	O	O	O	O	O	O	O	O	O	O	O	W	W	O	O	O
B. nigra	BniB04g02750K	1526634	1530958	O	O	O	O	O	W	O	O	O	O	O	O	O	W	W	O	W	O	O	W	O	W	O	O	W	O	W	O	O	O	O	O	O	O	O	O	O	O	O	O	O	W	W	O	O	O
B. nigra	BniB04g03920K	2129687	2132814	O	O	O	O	O	W	O	O	O	O	O	O	O	W	W	O	W	W	O	W	O	W	O	O	W	O	W	O	O	O	O	O	O	O	O	O	O	O	O	O	O	W	W	O	W	O
B. nigra	BniB04g04880K	2631072	2633967	O	O	O	O	O	W	O	O	O	O	O	O	O	W	W	O	W	W	O	W	O	W	O	O	W	O	W	O	O	O	O	O	O	O	O	O	O	O	O	O	O	W	W	O	W	O
B. nigra	BniB04g05610K	2971137	2973348	O	O	O	O	O	O	O	O	O	O	O	O	O	W	W	O	W	W	O	W	O	W	O	O	W	O	W	O	O	O	O	O	O	O	O	O	O	O	O	O	O	W	W	O	W	O
B. nigra	BniB04g06420K	3373853	3380601	O	O	O	O	O	O	O	O	O	O	O	O	W	O	W	O	O	W	W	W	O	W	O	O	W	O	W	O	O	O	O	O	O	O	O	O	O	O	O	O	O	W	W	O	W	O
B. nigra	BniB04g06440K	3389505	3391058	O	O	O	O	O	O	O	O	O	O	O	O	W	O	W	O	O	W	W	W	O	W	O	O	W	O	W	O	O	O	O	O	O	O	O	O	O	O	O	O	O	W	W	O	W	O
B. nigra	BniB04g07350K	3762891	3765395	O	O	O	O	O	O	W	O	O	O	O	O	W	O	W	O	O	W	W	W	O	W	O	O	W	O	O	O	O	O	O	O	O	O	O	O	O	O	O	O	O	W	W	O	W	O
B. nigra	BniB04g08670K	4403527	4406510	O	O	O	O	O	O	W	O	O	O	O	O	W	O	W	O	O	W	W	O	O	O	O	O	W	O	O	O	O	O	O	O	O	O	O	O	O	O	W	W	O	W	W	O	W	O
B. nigra	BniB04g08860K	4559532	4562568	O	O	O	O	O	O	W	O	O	O	O	O	W	O	W	O	O	W	W	O	O	O	O	O	W	O	O	O	O	O	O	O	O	O	O	O	O	O	W	W	O	W	W	O	W	O
B. nigra	BniB04g10540K	5310549	5316635	O	O	O	O	O	O	W	O	O	O	O	O	W	O	W	O	O	W	W	O	O	O	O	O	W	O	O	O	O	O	O	O	O	O	O	O	O	O	W	W	O	W	W	O	O	O
B. nigra	BniB04g10860K	5495187	5498326	O	O	W	O	O	O	W	O	O	O	O	O	W	O	W	O	O	W	W	O	O	O	O	O	W	O	O	O	O	O	O	O	O	O	O	O	O	O	W	W	O	W	W	O	O	O
B. nigra	BniB04g10870K	5500199	5501506	O	O	W	O	O	O	W	O	O	O	O	O	W	O	W	O	O	W	W	O	O	O	O	O	W	O	O	O	O	O	O	O	O	O	O	O	O	O	W	W	O	W	W	O	O	O
B. nigra	BniB04g11380K	5833143	5836256	O	O	W	O	O	O	W	O	O	O	O	O	W	O	W	O	O	W	W	O	O	O	O	O	W	O	O	O	O	O	O	O	O	O	O	O	O	O	W	W	O	W	W	O	O	O
B. nigra	BniB04g11600K	5955156	5957448	O	O	W	O	O	O	W	O	O	O	O	O	W	O	W	O	O	W	W	O	O	O	O	O	W	O	O	O	O	O	O	O	O	O	O	O	O	O	W	W	O	W	W	O	O	O
B. nigra	BniB04g11680K	5975066	5978897	O	O	W	O	O	O	W	O	O	O	O	O	W	O	W	O	O	W	W	O	O	O	O	O	W	O	O	O	O	O	O	O	O	O	O	O	O	O	W	W	O	W	W	O	O	O
B. nigra	BniB04g12460K	6425277	6436046	O	O	W	O	O	O	W	O	O	O	O	O	W	O	W	O	O	W	W	O	O	O	O	O	W	O	O	O	O	O	O	O	O	O	O	O	O	O	W	W	O	W	W	O	O	O
B. nigra	BniB04g12490K	6458771	6464689	O	O	W	O	O	O	W	O	O	O	O	O	W	O	W	O	O	W	W	O	O	O	O	O	W	O	O	O	O	O	O	O	O	O	O	O	O	O	W	W	O	W	W	O	O	O
B. nigra	BniB04g12660K	6535984	6538014	O	O	W	O	O	O	W	O	O	O	O	O	W	O	W	O	O	W	W	O	O	O	O	O	W	O	O	O	O	O	O	O	O	O	O	O	O	O	W	W	O	W	W	O	O	O
B. nigra	BniB04g15010K	7894815	7898432	O	O	W	O	O	O	O	O	O	O	O	O	W	O	O	O	O	O	O	O	O	O	O	O	W	O	O	O	O	O	O	W	O	O	O	O	O	O	O	O	O	W	W	O	O	O
B. nigra	BniB04g15140K	7971443	7972432	O	O	W	O	O	O	O	O	O	O	O	O	O	O	O	O	O	O	O	O	O	O	O	O	W	O	O	O	O	O	O	W	O	O	O	O	O	O	O	O	O	W	W	O	O	O
B. nigra	BniB04g15420K	8131155	8134508	O	O	W	O	O	O	O	O	O	O	O	O	O	O	O	O	O	O	O	O	O	O	O	O	W	O	O	O	O	O	O	W	O	O	O	O	O	O	O	O	O	W	W	O	O	O
B. nigra	BniB04g15770K	8454309	8457023	O	O	W	O	O	O	O	O	O	O	O	O	O	O	O	O	O	O	O	O	O	O	O	O	W	O	O	O	O	O	O	O	O	O	O	O	O	O	O	O	O	W	W	O	O	O
B. nigra	BniB04g15910K	8537578	8540711	O	O	W	O	O	O	O	O	O	O	O	O	O	O	O	O	O	O	O	O	O	O	O	O	W	O	O	O	O	O	O	O	O	O	O	O	O	O	O	O	O	W	W	O	O	O
B. nigra	BniB04g17380K	9383356	9385962	O	O	W	O	O	O	O	O	O	O	O	O	O	O	O	O	O	O	O	O	O	O	O	O	W	O	O	O	O	O	O	O	O	O	O	O	O	O	O	O	W	W	W	O	O	O
B. nigra	BniB04g17840K	9620456	9622436	O	W	W	O	O	O	O	O	O	O	O	O	O	O	O	O	O	O	O	O	O	O	O	O	O	O	O	O	O	O	O	O	O	O	O	O	O	W	O	O	W	W	W	O	O	O
B. nigra	BniB04g19730K	11002738	11014075	W	W	W	O	O	O	O	O	O	O	O	O	O	O	O	O	O	O	O	O	O	O	O	O	O	O	O	O	O	O	O	O	O	O	O	O	O	W	O	O	W	O	W	O	O	O
B. nigra	BniB04g19750K	11017087	11020613	W	W	W	O	O	O	O	O	O	O	O	O	O	O	O	O	O	O	O	O	O	O	O	O	O	O	O	O	O	O	O	O	O	O	O	O	O	W	O	O	W	O	W	O	O	O
B. nigra	BniB04g20090K	11280391	11285963	W	W	W	O	O	O	O	O	O	O	O	O	O	O	O	O	O	O	O	O	O	O	O	O	O	O	O	O	O	O	O	O	O	O	O	O	O	W	O	O	W	O	W	O	O	O
B. nigra	BniB04g21540K	12352297	12354137	W	W	W	O	O	O	O	O	O	W	O	O	O	O	O	O	O	O	O	O	O	O	O	O	O	W	O	O	O	O	O	O	O	O	O	O	O	O	O	O	W	O	W	O	O	O
B. nigra	BniB04g22950K	13170630	13173873	W	W	W	W	O	O	O	O	O	W	O	O	O	O	O	O	O	O	O	O	O	O	O	O	O	W	O	W	O	O	O	O	O	O	O	O	O	O	O	O	W	O	W	O	O	O
B. nigra	BniB04g23730K	13652730	13655186	W	W	W	W	O	O	O	O	O	W	O	O	O	O	O	O	O	O	O	O	O	O	O	O	O	W	O	W	O	O	O	O	O	O	O	O	O	O	O	O	W	O	W	O	O	O
B. nigra	BniB04g24190K	13919471	13921975	W	W	W	W	O	O	O	O	O	W	O	O	O	O	O	O	O	O	O	O	O	O	O	O	O	W	O	W	O	O	O	O	O	O	O	O	O	O	O	O	W	O	W	O	O	O
B. nigra	BniB04g25260K	14749719	14753222	O	W	W	W	O	O	O	O	O	W	O	O	O	O	O	O	O	O	O	O	O	O	O	O	O	W	O	W	O	O	O	O	O	O	O	O	O	O	O	O	W	O	W	O	O	O
B. nigra	BniB04g25550K	14975183	14987741	O	W	W	W	O	O	O	O	O	W	O	O	O	O	O	O	O	O	O	O	O	O	O	O	O	W	O	W	O	O	O	O	O	O	O	O	O	O	O	O	W	O	W	O	O	W
B. nigra	BniB04g26380K	15406729	15409797	O	W	W	W	O	O	O	O	O	W	O	O	O	O	O	O	O	O	O	O	O	O	W	O	O	W	O	W	O	O	O	O	O	O	O	O	O	O	O	O	W	O	W	O	O	W
B. nigra	BniB04g26590K	15478642	15485343	O	W	W	W	O	O	O	O	O	W	O	O	O	O	O	O	O	O	O	O	O	O	W	O	O	W	O	W	O	O	O	O	O	O	O	O	O	O	O	O	W	O	W	O	O	W
B. nigra	BniB04g26600K	15485912	15495139	O	W	W	W	O	O	O	O	O	W	O	O	O	O	O	O	O	O	O	O	O	O	W	O	O	W	O	W	O	O	O	O	O	O	O	O	O	O	O	O	W	O	W	O	O	W
B. nigra	BniB04g26720K	15576823	15580715	O	W	W	W	O	O	O	O	W	W	O	O	O	O	O	O	O	O	O	O	O	O	W	O	O	W	O	W	O	O	O	O	O	O	O	O	O	O	O	O	W	O	W	O	O	W
B. nigra	BniB04g26930K	15683068	15685190	O	W	W	W	O	O	O	O	W	W	O	O	O	O	O	O	O	O	O	O	O	O	W	O	O	W	O	W	O	O	O	O	O	O	O	O	O	O	O	O	W	O	W	O	O	W
B. nigra	BniB04g27080K	15779137	15782140	O	O	W	W	O	O	O	O	W	W	O	O	O	O	O	O	O	O	O	O	O	O	W	O	O	W	O	W	O	O	O	O	O	O	O	O	O	O	O	O	W	O	W	O	O	W
B. nigra	BniB04g28540K	16467994	16469689	O	O	W	W	O	O	O	O	O	W	O	O	O	O	O	O	O	O	O	O	O	O	O	O	O	W	O	W	O	O	O	O	O	O	O	O	O	O	O	O	W	O	W	O	O	W
B. nigra	BniB04g29690K	17059613	17063539	O	O	W	W	O	O	O	O	O	W	O	O	O	O	O	O	O	O	O	O	O	O	O	O	O	W	O	W	W	O	O	O	O	O	O	O	O	O	O	O	W	O	W	O	O	O
B. nigra	BniB04g29940K	17185503	17188488	O	O	W	W	O	O	O	O	O	W	O	O	O	O	O	O	O	O	O	O	O	O	O	O	O	W	O	W	W	O	O	O	O	O	O	O	O	O	O	O	W	O	W	O	O	O
B. nigra	BniB04g30070K	17259416	17262840	O	O	W	W	O	O	O	O	O	W	O	O	O	O	O	O	O	O	O	O	O	O	O	O	O	W	O	W	W	O	O	O	O	O	O	O	O	O	O	O	W	O	W	O	O	O
B. nigra	BniB04g30080K	17269419	17273316	O	O	W	W	O	O	O	O	O	W	O	O	O	O	O	O	O	O	O	O	O	O	O	O	O	W	O	W	W	O	O	O	O	O	O	O	O	O	O	O	W	O	W	O	O	O
B. nigra	BniB04g30140K	17299795	17302883	O	O	W	W	O	O	O	O	O	W	O	O	O	O	O	O	O	O	O	O	O	O	O	O	O	W	O	W	W	O	O	O	O	O	O	O	O	O	O	O	W	O	W	O	O	O
B. nigra	BniB04g30180K	17326371	17329459	O	O	W	W	O	O	O	O	O	W	O	O	O	O	O	O	O	O	O	O	O	O	O	O	O	W	O	W	W	O	O	O	O	O	O	O	O	O	O	O	W	O	W	O	O	O
B. nigra	BniB04g30270K	17366449	17369537	O	O	W	W	O	O	O	O	O	W	O	O	O	O	O	O	O	O	O	O	O	O	O	O	O	W	O	W	W	O	O	O	O	O	O	O	O	O	O	O	W	O	W	O	O	O
B. nigra	BniB04g30580K	17550947	17555557	O	O	W	W	O	O	O	O	O	W	O	O	O	O	O	O	O	O	O	O	O	O	O	O	O	W	O	W	W	O	O	O	O	O	O	O	O	O	O	O	W	O	W	O	O	O
B. nigra	BniB04g30740K	17631417	17639118	O	O	W	W	O	O	O	O	O	W	O	O	O	O	O	O	O	O	O	O	O	O	O	O	O	W	O	W	W	O	O	O	O	O	O	O	O	O	O	O	W	O	W	O	O	O
B. nigra	BniB04g31440K	18010528	18013030	O	O	W	W	O	O	O	O	O	W	O	O	O	O	O	O	O	O	O	O	O	O	O	O	O	W	O	W	W	O	O	O	O	O	O	O	O	O	O	O	W	O	W	O	O	O
B. nigra	BniB04g31770K	18243165	18245720	O	O	W	W	O	O	O	O	O	W	O	O	O	O	O	O	O	O	O	O	O	O	O	O	O	W	O	W	W	O	O	O	O	O	O	O	O	O	O	O	W	O	W	O	O	O
B. nigra	BniB04g31780K	18247953	18254985	O	O	W	W	O	O	O	O	O	W	O	O	O	O	O	O	O	O	O	O	O	O	O	O	O	W	O	W	W	O	O	O	O	O	O	O	O	O	O	O	W	O	W	O	O	O
B. nigra	BniB04g31810K	18265995	18271003	O	O	W	W	O	O	O	O	O	W	O	O	O	O	O	O	O	O	O	O	O	O	O	O	O	W	O	W	W	O	O	O	O	O	O	O	O	O	O	O	W	O	W	O	O	O
B. nigra	BniB04g33210K	19180514	19183096	O	O	W	W	O	O	O	O	O	O	O	O	O	O	O	O	O	O	O	O	O	O	O	O	O	W	O	W	W	O	O	O	O	O	O	O	O	O	O	O	W	O	W	O	O	O
B. nigra	BniB04g33230K	19200539	19202929	O	O	W	W	O	O	O	O	O	O	O	O	O	O	O	O	O	O	O	O	O	O	O	O	O	W	O	W	W	O	O	O	O	O	O	O	O	O	O	O	W	O	W	O	O	O
B. nigra	BniB04g33240K	19204488	19206858	O	O	W	W	O	O	O	O	O	O	O	O	O	O	O	O	O	O	O	O	O	O	O	O	O	W	O	W	W	O	O	O	O	O	O	O	O	O	O	O	W	O	W	O	O	O
B. nigra	BniB04g33250K	19208415	19212414	O	O	W	W	O	O	O	O	O	O	O	O	O	O	O	O	O	O	O	O	O	O	O	O	O	W	O	W	W	O	O	O	O	O	O	O	O	O	O	O	W	O	W	O	O	O
B. nigra	BniB04g33280K	19219097	19221632	O	O	W	W	O	O	O	O	O	O	O	O	O	O	O	O	O	O	O	O	O	O	O	O	O	W	O	W	W	O	O	O	O	O	O	O	O	O	O	O	W	O	W	O	O	O
B. nigra	BniB04g35920K	20943934	20947102	O	O	O	O	O	O	O	O	O	O	O	O	O	O	O	O	O	O	O	O	O	O	O	O	O	W	O	O	O	O	O	O	O	O	O	O	O	O	O	O	W	O	W	O	O	O
B. nigra	BniB04g36410K	21477029	21478828	O	O	O	O	O	O	O	O	O	O	O	O	O	O	O	O	O	O	O	O	O	O	O	O	O	W	O	O	O	W	W	O	O	O	O	O	O	O	O	O	O	O	O	O	O	O
B. nigra	BniB04g37300K	22136799	22139665	O	O	O	O	O	O	O	O	O	O	W	W	O	O	O	O	O	O	O	O	O	O	O	O	O	W	O	O	O	W	W	O	O	O	O	O	O	O	O	O	O	O	O	W	O	O
B. nigra	BniB04g37550K	22366777	22369102	O	O	O	O	O	O	O	O	O	O	W	W	O	O	O	O	O	O	O	O	O	O	O	O	O	W	O	O	O	W	W	O	O	O	O	O	O	O	O	O	O	O	O	W	O	O
B. nigra	BniB04g37580K	22393381	22395486	O	O	O	O	O	O	O	O	O	O	W	W	O	O	O	O	O	O	O	O	O	O	O	O	O	W	O	O	O	W	W	O	O	O	O	O	O	O	O	O	O	O	O	W	O	O
B. nigra	BniB04g37640K	22424222	22426827	O	O	O	O	O	O	O	O	O	O	W	W	O	O	O	O	O	O	O	O	O	O	O	O	O	W	O	O	O	W	W	O	O	O	O	O	O	O	O	O	O	O	O	W	O	O
B. nigra	BniB04g39610K	24207476	24210662	O	O	O	O	W	O	O	O	O	O	O	O	O	O	O	O	O	O	O	O	O	O	O	O	O	W	O	O	O	W	O	O	W	O	O	O	O	O	O	O	O	O	O	W	O	O
B. nigra	BniB04g43200K	29092507	29095068	O	O	O	O	W	O	O	W	O	O	O	O	O	O	O	O	O	O	O	O	O	O	O	O	O	O	O	O	O	O	O	O	O	O	O	O	O	O	O	O	O	O	O	O	O	O
B. nigra	BniB04g43650K	29473146	29475981	O	O	O	O	W	O	O	W	O	O	O	O	O	O	O	O	O	O	O	O	O	O	O	O	O	O	O	O	O	O	O	O	O	O	O	O	O	O	O	O	O	O	O	O	O	O
B. nigra	BniB04g44460K	30232138	30237894	O	O	O	O	W	O	O	W	O	O	O	O	O	O	O	O	O	O	O	O	O	O	O	O	O	O	O	O	O	O	O	O	O	O	O	W	O	O	O	O	O	O	O	O	O	O
B. nigra	BniB04g44530K	30284208	30289716	O	O	O	O	W	O	O	W	O	O	O	O	O	O	O	O	O	O	O	O	O	O	O	O	O	O	O	O	O	O	O	O	O	W	W	W	O	O	O	O	O	O	O	O	O	O
B. nigra	BniB04g44540K	30303110	30308703	O	O	O	O	W	O	O	W	O	O	O	O	O	O	O	O	O	O	O	O	O	O	O	O	O	O	O	O	O	O	O	O	O	W	W	W	O	O	O	O	O	O	O	O	O	O
B. nigra	BniB04g45860K	31985196	31987722	O	O	O	O	W	O	O	W	O	O	O	O	O	O	O	O	O	O	O	O	O	O	O	O	O	O	O	O	O	O	O	O	O	W	W	O	O	O	O	O	O	O	O	O	O	O
B. nigra	BniB04g47700K	37055031	37057526	O	O	O	O	O	O	O	O	O	O	O	O	O	O	O	O	O	O	O	O	O	O	O	O	O	O	O	O	O	O	O	O	O	O	O	O	O	O	O	O	O	O	O	O	O	O
B. nigra	BniB04g48060K	37634191	37639833	O	O	O	O	O	O	O	O	O	O	O	O	O	O	O	O	O	O	O	O	O	O	O	O	O	O	O	O	O	O	O	O	O	O	O	O	O	O	O	O	O	O	O	O	O	O
B. nigra	BniB04g49970K	41162742	41166073	O	O	O	O	O	O	O	O	O	O	O	O	O	O	O	O	O	O	O	O	O	O	O	O	O	O	O	O	O	O	O	O	O	O	O	O	O	O	O	O	O	O	O	O	O	O
B. nigra	BniB04g52200K	43631671	43634678	O	O	O	O	O	O	O	O	O	O	O	O	O	O	O	O	O	O	O	O	O	O	O	O	O	O	O	O	O	O	O	O	O	O	O	O	O	O	O	O	O	O	O	O	O	O
B. nigra	BniB04g52210K	43656266	43661347	O	O	O	O	O	O	O	O	O	O	O	O	O	O	O	O	O	O	O	O	O	O	O	O	O	O	O	O	O	O	O	O	O	O	O	O	O	O	O	O	O	O	O	O	O	O
B. nigra	BniB04g52230K	43673517	43677319	O	O	O	O	O	O	O	O	O	O	O	O	O	O	O	O	O	O	O	O	O	O	O	O	O	O	O	O	O	O	O	O	O	O	O	O	O	O	O	O	O	O	O	O	O	O
B. nigra	BniB04g52340K	43739713	43742095	O	O	O	O	O	O	O	O	O	O	O	O	O	O	O	O	O	O	O	O	O	O	O	O	O	O	O	O	O	O	O	O	O	O	O	O	O	O	O	O	O	O	O	O	O	O
B. nigra	BniB04g52360K	43761250	43765878	O	O	O	O	O	O	O	O	O	O	O	O	O	O	O	O	O	O	O	O	O	O	O	O	O	O	O	O	O	O	O	O	O	O	O	O	O	O	O	O	O	O	O	O	O	O
B. nigra	BniB04g52370K	43772311	43776722	O	O	O	O	O	O	O	O	O	O	O	O	O	O	O	O	O	O	O	O	O	O	O	O	O	O	O	O	O	O	O	O	O	O	O	O	O	O	O	O	O	O	O	O	O	O
B. nigra	BniB04g54170K	45291723	45293388	O	O	O	O	O	O	O	O	O	O	O	O	O	O	O	O	O	O	O	O	O	O	O	O	O	O	O	O	O	O	O	O	O	O	O	O	O	O	O	O	O	O	O	O	O	O
B. nigra	BniB04g54900K	45884329	45887585	O	O	O	O	O	O	O	O	O	O	O	O	O	O	O	O	O	O	O	O	O	O	O	O	O	O	O	O	O	O	O	O	O	O	O	O	O	O	O	O	O	O	O	O	O	O
B. nigra	BniB04g55260K	46310583	46313452	O	O	O	O	O	O	O	O	O	O	O	O	O	O	O	O	O	O	O	O	O	O	O	O	O	O	O	O	O	O	O	O	O	O	O	O	O	O	O	O	O	O	O	O	O	O
B. nigra	BniB04g55580K	46805659	46807117	O	O	O	O	O	O	O	O	O	O	O	O	O	O	O	O	O	O	O	O	O	O	O	O	O	O	O	O	O	O	O	O	O	O	O	O	O	O	O	O	O	O	O	O	O	O
B. nigra	BniB05g00350K	172147	174711	O	O	O	O	O	O	O	O	O	O	O	O	O	O	O	O	O	O	O	O	O	O	O	O	O	O	W	O	O	O	O	O	O	O	O	O	O	O	O	O	O	O	W	O	O	O
B. nigra	BniB05g00490K	223251	226838	O	O	O	O	O	O	O	O	O	O	O	O	O	O	O	O	O	O	O	O	O	O	O	O	O	O	W	O	O	O	O	O	O	O	O	O	O	O	O	O	O	O	W	O	O	O
B. nigra	BniB05g01700K	1129611	1131927	O	O	O	O	O	O	O	O	O	O	O	O	O	W	W	O	W	O	O	W	O	W	O	O	W	O	W	O	O	O	O	O	O	O	O	O	O	O	O	O	O	W	W	O	O	O
B. nigra	BniB05g02560K	1647400	1650664	O	O	O	O	O	W	O	O	O	O	O	O	O	W	W	O	W	W	O	W	O	W	O	O	W	O	W	O	O	O	O	O	O	O	O	O	O	O	O	O	O	W	W	O	W	O
B. nigra	BniB05g03920K	2370732	2373448	O	O	O	O	O	W	O	O	O	O	O	O	O	W	W	O	W	W	O	W	O	W	O	O	W	O	W	O	O	O	O	O	O	O	O	O	O	O	O	O	O	W	W	O	W	O
B. nigra	BniB05g03980K	2389773	2392395	O	O	O	O	O	W	O	O	O	O	O	O	O	W	W	O	W	W	O	W	O	W	O	O	W	O	W	O	O	O	O	O	O	O	O	O	O	O	O	O	O	W	W	O	W	O
B. nigra	BniB05g04600K	2687433	2690467	O	O	O	O	O	W	O	O	O	O	O	O	O	W	W	O	W	W	O	W	O	W	O	O	W	O	W	O	O	O	O	O	O	O	O	O	O	O	O	O	O	W	W	O	W	O
B. nigra	BniB05g05220K	3008816	3014577	O	O	O	O	O	O	O	O	O	O	O	O	O	W	W	O	W	W	O	W	O	W	O	O	W	O	W	O	O	O	O	O	O	O	O	O	O	O	O	O	O	W	W	O	W	O
B. nigra	BniB05g05680K	3264012	3266677	O	O	O	O	O	O	O	O	O	O	O	O	W	O	W	O	O	W	W	W	O	W	O	O	W	O	W	O	O	O	O	O	O	O	O	O	O	O	O	O	O	W	W	O	W	O
B. nigra	BniB05g05690K	3267921	3270407	O	O	O	O	O	O	O	O	O	O	O	O	W	O	W	O	O	W	W	W	O	W	O	O	W	O	W	O	O	O	O	O	O	O	O	O	O	O	O	O	O	W	W	O	W	O
B. nigra	BniB05g05790K	3299502	3301519	O	O	O	O	O	O	O	O	O	O	O	O	W	O	W	O	O	W	W	W	O	W	O	O	W	O	W	O	O	O	O	O	O	O	O	O	O	O	O	O	O	W	W	O	W	O
B. nigra	BniB05g05950K	3365775	3371511	O	O	O	O	O	O	O	O	O	O	O	O	W	O	W	O	O	W	W	W	O	W	O	O	W	O	W	O	O	O	O	O	O	O	O	O	O	O	O	O	O	W	W	O	W	O
B. nigra	BniB05g06500K	3601581	3605126	O	O	O	O	O	O	O	O	O	O	O	O	W	O	W	O	O	W	W	W	O	W	O	O	W	O	O	O	O	O	O	O	O	O	O	O	O	O	O	O	O	W	W	O	W	O
B. nigra	BniB05g06520K	3605663	3610466	O	O	O	O	O	O	O	O	O	O	O	O	W	O	W	O	O	W	W	W	O	W	O	O	W	O	O	O	O	O	O	O	O	O	O	O	O	O	O	O	O	W	W	O	W	O
B. nigra	BniB05g06610K	3641396	3644154	O	O	O	O	O	O	O	O	O	O	O	O	W	O	W	O	O	W	W	W	O	W	O	O	W	O	O	O	O	O	O	O	O	O	O	O	O	O	O	O	O	W	W	O	W	O
B. nigra	BniB05g06620K	3646935	3649460	O	O	O	O	O	O	O	O	O	O	O	O	W	O	W	O	O	W	W	W	O	W	O	O	W	O	O	O	O	O	O	O	O	O	O	O	O	O	O	O	O	W	W	O	W	O
B. nigra	BniB05g06630K	3651233	3653982	O	O	O	O	O	O	O	O	O	O	O	O	W	O	W	O	O	W	W	W	O	W	O	O	W	O	O	O	O	O	O	O	O	O	O	O	O	O	O	O	O	W	W	O	W	O
B. nigra	BniB05g06720K	3697984	3699306	O	O	O	O	O	O	O	O	O	O	O	O	W	O	W	O	O	W	W	W	O	W	O	O	W	O	O	O	O	O	O	O	O	O	O	O	O	O	O	O	O	W	W	O	W	O
B. nigra	BniB05g07020K	3839646	3842806	O	O	O	O	O	O	W	O	O	O	O	O	W	O	W	O	O	W	W	W	O	W	O	O	W	O	O	O	O	O	O	O	O	O	O	O	O	O	W	O	O	W	W	O	W	O
B. nigra	BniB05g07890K	4261231	4270461	O	O	O	O	O	O	W	O	O	O	O	O	W	O	W	O	O	W	W	O	O	O	O	O	W	O	O	O	O	O	O	O	O	O	O	O	O	O	W	W	O	W	W	O	W	O
B. nigra	BniB05g08270K	4505805	4507808	O	O	O	O	O	O	W	O	O	O	O	O	W	O	W	O	O	W	W	O	O	O	O	O	W	O	O	O	O	O	O	O	O	O	O	O	O	O	W	W	O	W	W	O	W	O
B. nigra	BniB05g08660K	4693976	4696382	O	O	O	O	O	O	W	O	O	O	O	O	W	O	W	O	O	W	W	O	O	O	O	O	W	O	O	O	O	O	O	O	O	O	O	O	O	O	W	W	O	W	W	O	W	O
B. nigra	BniB05g08680K	4699844	4702947	O	O	O	O	O	O	W	O	O	O	O	O	W	O	W	O	O	W	W	O	O	O	O	O	W	O	O	O	O	O	O	O	O	O	O	O	O	O	W	W	O	W	W	O	W	O
B. nigra	BniB05g08820K	4766378	4769457	O	O	O	O	O	O	W	O	O	O	O	O	W	O	W	O	O	W	W	O	O	O	O	O	W	O	O	O	O	O	O	O	O	O	O	O	O	O	W	W	O	W	W	O	W	O
B. nigra	BniB05g09970K	5163999	5165880	O	O	O	O	O	O	W	O	O	O	O	O	W	O	W	O	O	W	W	O	O	O	O	O	W	O	O	O	O	O	O	O	O	O	O	O	O	O	W	W	O	W	W	O	O	O
B. nigra	BniB05g09980K	5166004	5169092	O	O	O	O	O	O	W	O	O	O	O	O	W	O	W	O	O	W	W	O	O	O	O	O	W	O	O	O	O	O	O	O	O	O	O	O	O	O	W	W	O	W	W	O	O	O
B. nigra	BniB05g12940K	6399650	6406013	O	O	W	O	O	O	W	O	O	O	O	O	W	O	W	O	O	W	W	O	O	O	O	O	W	O	O	O	O	O	O	O	O	O	O	O	O	O	W	W	O	W	W	O	O	O
B. nigra	BniB05g13250K	6583072	6585349	O	O	W	O	O	O	W	O	O	O	O	O	W	O	W	O	O	W	W	O	O	O	O	O	W	O	O	O	O	O	O	O	O	O	O	O	O	O	W	W	O	W	W	O	O	O
B. nigra	BniB05g13330K	6636309	6638563	O	O	W	O	O	O	W	O	O	O	O	O	W	O	W	O	O	W	W	O	O	O	O	O	W	O	O	O	O	O	O	O	O	O	O	O	O	O	W	W	O	W	W	O	O	O
B. nigra	BniB05g13700K	6807419	6809916	O	O	W	O	O	O	O	O	O	O	O	O	W	O	W	O	O	W	O	O	O	O	O	O	W	O	O	O	O	O	O	O	O	O	O	O	O	O	W	W	O	W	W	O	O	O
B. nigra	BniB05g13710K	6811098	6813630	O	O	W	O	O	O	O	O	O	O	O	O	W	O	W	O	O	W	O	O	O	O	O	O	W	O	O	O	O	O	O	O	O	O	O	O	O	O	W	W	O	W	W	O	O	O
B. nigra	BniB05g13720K	6816805	6827575	O	O	W	O	O	O	O	O	O	O	O	O	W	O	O	O	O	W	O	O	O	O	O	O	W	O	O	O	O	O	O	O	O	O	O	O	O	O	W	W	O	W	W	O	O	O
B. nigra	BniB05g13730K	6832926	6835583	O	O	W	O	O	O	O	O	O	O	O	O	W	O	O	O	O	W	O	O	O	O	O	O	W	O	O	O	O	O	O	O	O	O	O	O	O	O	W	W	O	W	W	O	O	O
B. nigra	BniB05g13750K	6850058	6851584	O	O	W	O	O	O	O	O	O	O	O	O	W	O	O	O	O	W	O	O	O	O	O	O	W	O	O	O	O	O	O	O	O	O	O	O	O	O	W	W	O	W	W	O	O	O
B. nigra	BniB05g13760K	6851883	6854817	O	O	W	O	O	O	O	O	O	O	O	O	W	O	O	O	O	W	O	O	O	O	O	O	W	O	O	O	O	O	O	O	O	O	O	O	O	O	W	W	O	W	W	O	O	O
B. nigra	BniB05g13770K	6856967	6859567	O	O	W	O	O	O	O	O	O	O	O	O	W	O	O	O	O	W	O	O	O	O	O	O	W	O	O	O	O	O	O	O	O	O	O	O	O	O	W	W	O	W	W	O	O	O
B. nigra	BniB05g13780K	6860213	6873602	O	O	W	O	O	O	O	O	O	O	O	O	W	O	O	O	O	W	O	O	O	O	O	O	W	O	O	O	O	O	O	O	O	O	O	O	O	O	W	W	O	W	W	O	O	O
B. nigra	BniB05g13790K	6874737	6877379	O	O	W	O	O	O	O	O	O	O	O	O	W	O	O	O	O	W	O	O	O	O	O	O	W	O	O	O	O	O	O	O	O	O	O	O	O	O	W	W	O	W	W	O	O	O
B. nigra	BniB05g13800K	6882533	6885148	O	O	W	O	O	O	O	O	O	O	O	O	W	O	O	O	O	W	O	O	O	O	O	O	W	O	O	O	O	O	O	O	O	O	O	O	O	O	W	W	O	W	W	O	O	O
B. nigra	BniB05g13810K	6886675	6889216	O	O	W	O	O	O	O	O	O	O	O	O	W	O	O	O	O	W	O	O	O	O	O	O	W	O	O	O	O	O	O	O	O	O	O	O	O	O	W	W	O	W	W	O	O	O
B. nigra	BniB05g13820K	6889846	6899104	O	O	W	O	O	O	O	O	O	O	O	O	W	O	O	O	O	W	O	O	O	O	O	O	W	O	O	O	O	O	O	O	O	O	O	O	O	O	O	W	O	W	W	O	O	O
B. nigra	BniB05g13910K	6949010	6952328	O	O	W	O	O	O	O	O	O	O	O	O	W	O	O	O	O	W	O	O	O	O	O	O	W	O	O	O	O	O	O	O	O	O	O	O	O	O	O	W	O	W	W	O	O	O
B. nigra	BniB05g14030K	7034493	7038505	O	O	W	O	O	O	O	O	O	O	O	O	W	O	O	O	O	W	O	O	O	O	O	O	W	O	O	O	O	O	O	O	O	O	O	O	O	O	O	W	O	W	W	O	O	O
B. nigra	BniB05g14050K	7045358	7053621	O	O	W	O	O	O	O	O	O	O	O	O	W	O	O	O	O	W	O	O	O	O	O	O	W	O	O	O	O	O	O	O	O	O	O	O	O	O	O	W	O	W	W	O	O	O
B. nigra	BniB05g14060K	7056358	7061638	O	O	W	O	O	O	O	O	O	O	O	O	W	O	O	O	O	W	O	O	O	O	O	O	W	O	O	O	O	O	O	O	O	O	O	O	O	O	O	W	O	W	W	O	O	O
B. nigra	BniB05g14070K	7063067	7065759	O	O	W	O	O	O	O	O	O	O	O	O	W	O	O	O	O	W	O	O	O	O	O	O	W	O	O	O	O	O	O	O	O	O	O	O	O	O	O	W	O	W	W	O	O	O
B. nigra	BniB05g14250K	7152749	7155094	O	O	W	O	O	O	O	O	O	O	O	O	W	O	O	O	O	W	O	O	O	O	O	O	W	O	O	O	O	O	O	O	O	O	O	O	O	O	O	W	O	W	W	O	O	O
B. nigra	BniB05g14780K	7365748	7369184	O	O	W	O	O	O	O	O	O	O	O	O	W	O	O	O	O	W	O	O	O	O	O	O	W	O	O	O	O	O	O	O	O	O	O	O	O	O	O	O	O	W	W	O	O	O
B. nigra	BniB05g15590K	7737335	7755623	O	O	W	O	O	O	O	O	O	O	O	O	W	O	O	O	O	O	O	O	O	O	O	O	W	O	O	O	O	O	O	W	O	O	O	O	O	O	O	O	O	W	W	O	O	O
B. nigra	BniB05g15690K	7786831	7789256	O	O	W	O	O	O	O	O	O	O	O	O	W	O	O	O	O	O	O	O	O	O	O	O	W	O	O	O	O	O	O	W	O	O	O	O	O	O	O	O	O	W	W	O	O	O
B. nigra	BniB05g15950K	7891359	7894700	O	O	W	O	O	O	O	O	O	O	O	O	W	O	O	O	O	O	O	O	O	O	O	O	W	O	O	O	O	O	O	W	O	O	O	O	O	O	O	O	O	W	W	O	O	O
B. nigra	BniB05g16100K	7965497	7967139	O	O	W	O	O	O	O	O	O	O	O	O	O	O	O	O	O	O	O	O	O	O	O	O	W	O	O	O	O	O	O	W	O	O	O	O	O	O	O	O	O	W	W	O	O	O
B. nigra	BniB05g16300K	8063785	8067216	O	O	W	O	O	O	O	O	O	O	O	O	O	O	O	O	O	O	O	O	O	O	O	O	W	O	O	O	O	O	O	W	O	O	O	O	O	O	O	O	O	W	W	O	O	O
B. nigra	BniB05g16370K	8141488	8145468	O	O	W	O	O	O	O	O	O	O	O	O	O	O	O	O	O	O	O	O	O	O	O	O	W	O	O	O	O	O	O	W	O	O	O	O	O	O	O	O	O	W	W	O	O	O
B. nigra	BniB05g17510K	8769675	8771138	O	O	W	O	O	O	O	O	O	O	O	O	O	O	O	O	O	O	O	O	O	O	O	O	W	O	O	O	O	O	O	O	O	O	O	O	O	O	O	O	O	W	W	O	O	O
B. nigra	BniB05g17550K	8799464	8802735	O	O	W	O	O	O	O	O	O	O	O	O	O	O	O	O	O	O	O	O	O	O	O	O	W	O	O	O	O	O	O	O	O	O	O	O	O	O	O	O	O	W	W	O	O	O
B. nigra	BniB05g17980K	9006835	9013902	O	O	W	O	O	O	O	O	O	O	O	O	O	O	O	O	O	O	O	O	O	O	O	O	W	O	O	O	O	O	O	O	O	O	O	O	O	O	O	O	O	W	W	O	O	O
B. nigra	BniB05g19670K	9940335	9942719	W	W	W	O	O	O	O	O	O	O	O	O	O	O	O	O	O	O	O	O	O	O	O	O	O	O	O	O	O	O	O	O	O	O	O	O	O	W	O	O	W	W	W	O	O	O
B. nigra	BniB05g21450K	10907317	10909904	W	W	W	O	O	O	O	O	O	O	O	O	O	O	O	O	O	O	O	O	O	O	O	O	O	O	O	O	O	O	O	O	O	O	O	O	O	W	O	O	W	O	W	O	O	O
B. nigra	BniB05g21500K	10928297	10930969	W	W	W	O	O	O	O	O	O	O	O	O	O	O	O	O	O	O	O	O	O	O	O	O	O	O	O	O	O	O	O	O	O	O	O	O	O	W	O	O	W	O	W	O	O	O
B. nigra	BniB05g22150K	11214915	11219249	W	W	W	O	O	O	O	O	O	O	O	O	O	O	O	O	O	O	O	O	O	O	O	O	O	O	O	O	O	O	O	O	O	O	O	O	O	W	O	O	W	O	W	O	O	O
B. nigra	BniB05g22350K	11355853	11357847	W	W	W	O	O	O	O	O	O	O	O	O	O	O	O	O	O	O	O	O	O	O	O	O	O	O	O	O	O	O	O	O	O	O	O	O	O	W	O	O	W	O	W	O	O	O
B. nigra	BniB05g22890K	11652879	11654233	W	W	W	O	O	O	O	O	O	O	O	O	O	O	O	O	O	O	O	O	O	O	O	O	O	O	O	O	O	O	O	O	O	O	O	O	O	W	O	O	W	O	W	O	O	O
B. nigra	BniB05g24490K	12483526	12484811	W	W	W	O	O	O	O	O	O	W	O	O	O	O	O	O	O	O	O	O	O	O	O	O	O	W	O	W	O	O	O	O	O	O	O	O	O	O	O	O	W	O	W	O	O	O
B. nigra	BniB05g25900K	13317442	13319409	W	W	W	W	O	O	O	O	O	W	O	O	O	O	O	O	O	O	O	O	O	O	O	O	O	W	O	W	O	O	O	O	O	O	O	O	O	O	O	O	W	O	W	O	O	O
B. nigra	BniB05g26040K	13384822	13387374	W	W	W	W	O	O	O	O	O	W	O	O	O	O	O	O	O	O	O	O	O	O	O	O	O	W	O	W	O	O	O	O	O	O	O	O	O	O	O	O	W	O	W	O	O	O
B. nigra	BniB05g27660K	14304308	14305624	W	W	W	W	O	O	O	O	O	W	O	O	O	O	O	O	O	O	O	O	O	O	O	O	O	W	O	W	O	O	O	O	O	O	O	O	O	O	O	O	W	O	W	O	O	O
B. nigra	BniB05g30470K	16013817	16015895	O	O	W	W	O	O	O	O	W	W	O	O	O	O	O	O	O	O	O	O	O	O	W	O	O	W	O	W	O	O	O	O	O	O	O	O	O	O	O	O	W	O	W	O	O	W
B. nigra	BniB05g30530K	16097009	16098277	O	O	W	W	O	O	O	O	O	W	O	O	O	O	O	O	O	O	O	O	O	O	W	O	O	W	O	W	O	O	O	O	O	O	O	O	O	O	O	O	W	O	W	O	O	W
B. nigra	BniB05g30590K	16158687	16161691	O	O	W	W	O	O	O	O	O	W	O	O	O	O	O	O	O	O	O	O	O	O	W	O	O	W	O	W	O	O	O	O	O	O	O	O	O	O	O	O	W	O	W	O	O	W
B. nigra	BniB05g31390K	16693291	16695743	O	O	W	W	O	O	O	O	O	W	O	O	O	O	O	O	O	O	O	O	O	O	O	O	O	W	O	W	W	O	O	O	O	O	O	O	O	O	O	O	W	O	W	O	O	O
B. nigra	BniB05g32070K	17306304	17309202	O	O	W	W	O	O	O	O	O	W	O	O	O	O	O	O	O	O	O	O	O	O	O	O	O	W	O	W	W	O	O	O	O	O	O	O	O	O	O	O	W	O	W	O	O	O
B. nigra	BniB05g32100K	17335184	17337216	O	O	W	W	O	O	O	O	O	W	O	O	O	O	O	O	O	O	O	O	O	O	O	O	O	W	O	W	W	O	O	O	O	O	O	O	O	O	O	O	W	O	W	O	O	O
B. nigra	BniB05g32120K	17344109	17347736	O	O	W	W	O	O	O	O	O	W	O	O	O	O	O	O	O	O	O	O	O	O	O	O	O	W	O	W	W	O	O	O	O	O	O	O	O	O	O	O	W	O	W	O	O	O
B. nigra	BniB05g32710K	17772890	17774933	O	O	W	W	O	O	O	O	O	W	O	O	O	O	O	O	O	O	O	O	O	O	O	O	O	W	O	W	W	O	O	O	O	O	O	O	O	O	O	O	W	O	W	O	O	O
B. nigra	BniB05g34410K	19072626	19077258	O	O	W	W	O	O	O	O	O	O	O	O	O	O	O	O	O	O	O	O	O	O	O	O	O	W	O	W	W	O	O	O	O	O	O	O	O	O	O	O	W	O	W	O	O	O
B. nigra	BniB05g35710K	20117144	20119194	O	O	O	W	O	O	O	O	O	O	O	O	O	O	O	O	O	O	O	O	O	O	O	O	O	W	O	O	W	O	O	O	O	O	O	O	O	O	O	O	W	O	W	O	O	O
B. nigra	BniB05g35970K	20287468	20290383	O	O	O	O	O	O	O	O	O	O	O	O	O	O	O	O	O	O	O	O	O	O	O	O	O	W	O	O	W	O	O	O	O	O	O	O	O	O	O	O	W	O	W	O	O	O
B. nigra	BniB05g36310K	20510121	20511590	O	O	O	O	O	O	O	O	O	O	O	O	O	O	O	O	O	O	O	O	O	O	O	O	O	W	O	O	O	O	O	O	O	O	O	O	O	O	O	O	W	O	W	O	O	O
B. nigra	BniB05g36560K	20884080	20886119	O	O	O	O	O	O	O	O	O	O	O	O	O	O	O	O	O	O	O	O	O	O	O	O	O	W	O	O	O	O	O	O	O	O	O	O	O	O	O	O	W	O	W	O	O	O
B. nigra	BniB05g37170K	21256143	21259880	O	O	O	O	O	O	O	O	O	O	O	O	O	O	O	O	O	O	O	O	O	O	O	O	O	W	O	O	O	W	W	O	O	O	O	O	O	O	O	O	W	O	W	O	O	O
B. nigra	BniB05g37180K	21260900	21264446	O	O	O	O	O	O	O	O	O	O	O	O	O	O	O	O	O	O	O	O	O	O	O	O	O	W	O	O	O	W	W	O	O	O	O	O	O	O	O	O	W	O	W	O	O	O
B. nigra	BniB05g37210K	21274636	21283473	O	O	O	O	O	O	O	O	O	O	O	O	O	O	O	O	O	O	O	O	O	O	O	O	O	W	O	O	O	W	W	O	O	O	O	O	O	O	O	O	W	O	O	O	O	O
B. nigra	BniB05g37230K	21304603	21311351	O	O	O	O	O	O	O	O	O	O	O	O	O	O	O	O	O	O	O	O	O	O	O	O	O	W	O	O	O	W	W	O	O	O	O	O	O	O	O	O	W	O	O	O	O	O
B. nigra	BniB05g37270K	21351861	21355756	O	O	O	O	O	O	O	O	O	O	O	O	O	O	O	O	O	O	O	O	O	O	O	O	O	W	O	O	O	W	W	O	O	O	O	O	O	O	O	O	O	O	O	O	O	O
B. nigra	BniB05g37960K	21787585	21789209	O	O	O	O	O	O	O	O	O	O	O	O	O	O	O	O	O	O	O	O	O	O	O	O	O	W	O	O	O	W	W	O	O	O	O	O	O	O	O	O	O	O	O	W	O	O
B. nigra	BniB05g38070K	21874908	21876914	O	O	O	O	O	O	O	O	O	O	O	O	O	O	O	O	O	O	O	O	O	O	O	O	O	W	O	O	O	W	W	O	O	O	O	O	O	O	O	O	O	O	O	W	O	O
B. nigra	BniB05g38080K	21880148	21882148	O	O	O	O	O	O	O	O	O	O	O	O	O	O	O	O	O	O	O	O	O	O	O	O	O	W	O	O	O	W	W	O	O	O	O	O	O	O	O	O	O	O	O	W	O	O
B. nigra	BniB05g38100K	21887977	21889986	O	O	O	O	O	O	O	O	O	O	O	O	O	O	O	O	O	O	O	O	O	O	O	O	O	W	O	O	O	W	W	O	O	O	O	O	O	O	O	O	O	O	O	W	O	O
B. nigra	BniB05g38120K	21894397	21896370	O	O	O	O	O	O	O	O	O	O	O	O	O	O	O	O	O	O	O	O	O	O	O	O	O	W	O	O	O	W	W	O	O	O	O	O	O	O	O	O	O	O	O	W	O	O
B. nigra	BniB05g40170K	23647309	23649529	O	O	O	O	O	O	O	O	O	O	W	O	O	O	O	O	O	O	O	O	O	O	O	O	O	W	O	O	O	W	O	O	W	O	O	O	O	O	O	O	O	O	O	W	O	O
B. nigra	BniB05g40660K	23962235	23963605	O	O	O	O	W	O	O	O	O	O	O	O	O	O	O	O	O	O	O	O	O	O	O	O	O	W	O	O	O	W	O	O	W	O	O	O	O	O	O	O	O	O	O	W	O	O
B. nigra	BniB05g42220K	25289426	25291302	O	O	O	O	W	O	O	O	O	O	O	O	O	O	O	O	O	O	O	O	O	O	O	W	O	W	O	O	O	O	O	O	W	O	O	O	W	O	O	O	O	O	O	O	O	O
B. nigra	BniB05g44210K	27294406	27296979	O	O	O	O	W	O	O	O	O	O	O	O	O	O	O	O	O	O	O	O	W	O	O	O	O	W	O	O	O	O	O	O	O	O	O	O	O	O	O	O	O	O	O	O	O	O
B. nigra	BniB05g46380K	31766555	31769454	O	O	O	O	W	O	O	W	O	O	O	O	O	O	O	O	O	O	O	O	O	O	O	O	O	O	O	O	O	O	O	O	O	W	W	O	O	O	O	O	O	O	O	O	O	O
B. nigra	BniB05g46420K	31881522	31884721	O	O	O	O	W	O	O	W	O	O	O	O	O	O	O	O	O	O	O	O	O	O	O	O	O	O	O	O	O	O	O	O	O	W	W	O	O	O	O	O	O	O	O	O	O	O
B. nigra	BniB05g46620K	32319338	32321830	O	O	O	O	W	O	O	W	O	O	O	O	O	O	O	O	O	O	O	O	O	O	O	O	O	O	O	O	O	O	O	O	O	W	W	O	O	O	O	O	O	O	O	O	O	O
B. nigra	BniB05g50310K	46854512	46861231	O	O	O	O	O	O	O	O	O	O	O	O	O	O	O	O	O	O	O	O	O	O	O	O	O	O	O	O	O	O	O	O	O	O	O	O	O	O	O	O	O	O	O	O	O	O
B. nigra	BniB05g51000K	47669755	47673568	O	O	O	O	O	O	O	O	O	O	O	O	O	O	O	O	O	O	O	O	O	O	O	O	O	O	O	O	O	O	O	O	O	O	O	O	O	O	O	O	O	O	O	O	O	O
B. nigra	BniB06g02970K	1750868	1753616	O	O	O	O	O	W	O	O	O	O	O	O	O	W	W	O	W	W	O	W	O	W	O	O	W	O	W	O	O	O	O	O	O	O	O	O	O	O	O	O	O	W	W	O	W	O
B. nigra	BniB06g03920K	2147027	2149023	O	O	O	O	O	W	O	O	O	O	O	O	O	W	W	O	W	W	O	W	O	W	O	O	W	O	W	O	O	O	O	O	O	O	O	O	O	O	O	O	O	W	W	O	W	O
B. nigra	BniB06g04470K	2465745	2467644	O	O	O	O	O	W	O	O	O	O	O	O	O	W	W	O	W	W	O	W	O	W	O	O	W	O	W	O	O	O	O	O	O	O	O	O	O	O	O	O	O	W	W	O	W	O
B. nigra	BniB06g05820K	3314095	3316480	O	O	O	O	O	O	O	O	O	O	O	O	W	O	W	O	O	W	W	W	O	W	O	O	W	O	W	O	O	O	O	O	O	O	O	O	O	O	O	O	O	W	W	O	W	O
B. nigra	BniB06g08820K	4808717	4809886	O	O	O	O	O	O	W	O	O	O	O	O	W	O	W	O	O	W	W	O	O	O	O	O	W	O	O	O	O	O	O	O	O	O	O	O	O	O	W	W	O	W	W	O	O	O
B. nigra	BniB06g09370K	5079100	5082937	O	O	O	O	O	O	W	O	O	O	O	O	W	O	W	O	O	W	W	O	O	O	O	O	W	O	O	O	O	O	O	O	O	O	O	O	O	O	W	W	O	W	W	O	O	O
B. nigra	BniB06g10270K	5641511	5644876	O	O	W	O	O	O	W	O	O	O	O	O	W	O	W	O	O	W	W	O	O	O	O	O	W	O	O	O	O	O	O	O	O	O	O	O	O	O	W	W	O	W	W	O	O	O
B. nigra	BniB06g10680K	5796948	5800015	O	O	W	O	O	O	W	O	O	O	O	O	W	O	W	O	O	W	W	O	O	O	O	O	W	O	O	O	O	O	O	O	O	O	O	O	O	O	W	W	O	W	W	O	O	O
B. nigra	BniB06g12430K	6753505	6758902	O	O	W	O	O	O	O	O	O	O	O	O	W	O	W	O	O	W	W	O	O	O	O	O	W	O	O	O	O	O	O	O	O	O	O	O	O	O	W	W	O	W	W	O	O	O
B. nigra	BniB06g12850K	7029878	7032795	O	O	W	O	O	O	O	O	O	O	O	O	W	O	O	O	O	W	O	O	O	O	O	O	W	O	O	O	O	O	O	O	O	O	O	O	O	O	O	W	O	W	W	O	O	O
B. nigra	BniB06g12970K	7141897	7144762	O	O	W	O	O	O	O	O	O	O	O	O	W	O	O	O	O	W	O	O	O	O	O	O	W	O	O	O	O	O	O	O	O	O	O	O	O	O	O	W	O	W	W	O	O	O
B. nigra	BniB06g13760K	7574458	7577403	O	O	W	O	O	O	O	O	O	O	O	O	W	O	O	O	O	W	O	O	O	O	O	O	W	O	O	O	O	O	O	W	O	O	O	O	O	O	O	O	O	W	W	O	O	O
B. nigra	BniB06g15360K	8406515	8409579	O	O	W	O	O	O	O	O	O	O	O	O	O	O	O	O	O	O	O	O	O	O	O	O	W	O	O	O	O	O	O	O	O	O	O	O	O	O	O	O	O	W	W	O	O	O
B. nigra	BniB06g15660K	8611645	8613645	O	O	W	O	O	O	O	O	O	O	O	O	O	O	O	O	O	O	O	O	O	O	O	O	W	O	O	O	O	O	O	O	O	O	O	O	O	O	O	O	O	W	W	O	O	O
B. nigra	BniB06g15780K	8751418	8754504	O	O	W	O	O	O	O	O	O	O	O	O	O	O	O	O	O	O	O	O	O	O	O	O	W	O	O	O	O	O	O	O	O	O	O	O	O	O	O	O	O	W	W	O	O	O
B. nigra	BniB06g16340K	9094478	9098992	O	O	W	O	O	O	O	O	O	O	O	O	O	O	O	O	O	O	O	O	O	O	O	O	W	O	O	O	O	O	O	O	O	O	O	O	O	O	O	O	O	W	W	O	O	O
B. nigra	BniB06g16470K	9149383	9152051	O	O	W	O	O	O	O	O	O	O	O	O	O	O	O	O	O	O	O	O	O	O	O	O	W	O	O	O	O	O	O	O	O	O	O	O	O	O	O	O	O	W	W	O	O	O
B. nigra	BniB06g16890K	9379919	9382432	O	O	W	O	O	O	O	O	O	O	O	O	O	O	O	O	O	O	O	O	O	O	O	O	W	O	O	O	O	O	O	O	O	O	O	O	O	O	O	O	W	W	W	O	O	O
B. nigra	BniB06g16980K	9421839	9426040	O	O	W	O	O	O	O	O	O	O	O	O	O	O	O	O	O	O	O	O	O	O	O	O	O	O	O	O	O	O	O	O	O	O	O	O	O	O	O	O	W	W	W	O	O	O
B. nigra	BniB06g18330K	10335597	10338069	W	W	W	O	O	O	O	O	O	O	O	O	O	O	O	O	O	O	O	O	O	O	O	O	O	O	O	O	O	O	O	O	O	O	O	O	O	W	O	O	W	W	W	O	O	O
B. nigra	BniB06g19240K	11428571	11433383	W	W	W	O	O	O	O	O	O	O	O	O	O	O	O	O	O	O	O	O	O	O	O	O	O	O	O	O	O	O	O	O	O	O	O	O	O	W	O	O	W	O	W	O	O	O
B. nigra	BniB06g19260K	11454111	11457846	W	W	W	O	O	O	O	O	O	O	O	O	O	O	O	O	O	O	O	O	O	O	O	O	O	O	O	O	O	O	O	O	O	O	O	O	O	W	O	O	W	O	W	O	O	O
B. nigra	BniB06g19280K	11468843	11479534	W	W	W	O	O	O	O	O	O	O	O	O	O	O	O	O	O	O	O	O	O	O	O	O	O	O	O	O	O	O	O	O	O	O	O	O	O	W	O	O	W	O	W	O	O	O
B. nigra	BniB06g19400K	11567469	11569355	W	W	W	O	O	O	O	O	O	O	O	O	O	O	O	O	O	O	O	O	O	O	O	O	O	O	O	O	O	O	O	O	O	O	O	O	O	W	O	O	W	O	W	O	O	O
B. nigra	BniB06g20060K	12076188	12077498	W	W	W	O	O	O	O	O	O	W	O	O	O	O	O	O	O	O	O	O	O	O	O	O	O	W	O	O	O	O	O	O	O	O	O	O	O	O	O	O	W	O	W	O	O	O
B. nigra	BniB06g20330K	12319857	12321188	W	W	W	O	O	O	O	O	O	W	O	O	O	O	O	O	O	O	O	O	O	O	O	O	O	W	O	O	O	O	O	O	O	O	O	O	O	O	O	O	W	O	W	O	O	O
B. nigra	BniB06g20720K	12562504	12563908	W	W	W	O	O	O	O	O	O	W	O	O	O	O	O	O	O	O	O	O	O	O	O	O	O	W	O	W	O	O	O	O	O	O	O	O	O	O	O	O	W	O	W	O	O	O
B. nigra	BniB06g20750K	12599949	12601634	W	W	W	O	O	O	O	O	O	W	O	O	O	O	O	O	O	O	O	O	O	O	O	O	O	W	O	W	O	O	O	O	O	O	O	O	O	O	O	O	W	O	W	O	O	O
B. nigra	BniB06g22140K	13545873	13549657	W	W	W	W	O	O	O	O	O	W	O	O	O	O	O	O	O	O	O	O	O	O	O	O	O	W	O	W	O	O	O	O	O	O	O	O	O	O	O	O	W	O	W	O	O	O
B. nigra	BniB06g22540K	13828557	13831725	W	W	W	W	O	O	O	O	O	W	O	O	O	O	O	O	O	O	O	O	O	O	O	O	O	W	O	W	O	O	O	O	O	O	O	O	O	O	O	O	W	O	W	O	O	O
B. nigra	BniB06g23990K	15012503	15013993	O	W	W	W	O	O	O	O	O	W	O	O	O	O	O	O	O	O	O	O	O	O	O	O	O	W	O	W	O	O	O	O	O	O	O	O	O	O	O	O	W	O	W	O	O	W
B. nigra	BniB06g24020K	15023990	15025246	O	W	W	W	O	O	O	O	O	W	O	O	O	O	O	O	O	O	O	O	O	O	O	O	O	W	O	W	O	O	O	O	O	O	O	O	O	O	O	O	W	O	W	O	O	W
B. nigra	BniB06g24030K	15032101	15033567	O	W	W	W	O	O	O	O	O	W	O	O	O	O	O	O	O	O	O	O	O	O	O	O	O	W	O	W	O	O	O	O	O	O	O	O	O	O	O	O	W	O	W	O	O	W
B. nigra	BniB06g25290K	16044751	16046736	O	O	W	W	O	O	O	O	W	W	O	O	O	O	O	O	O	O	O	O	O	O	W	O	O	W	O	W	O	O	O	O	O	O	O	O	O	O	O	O	W	O	W	O	O	W
B. nigra	BniB06g25300K	16048266	16050255	O	O	W	W	O	O	O	O	W	W	O	O	O	O	O	O	O	O	O	O	O	O	W	O	O	W	O	W	O	O	O	O	O	O	O	O	O	O	O	O	W	O	W	O	O	W
B. nigra	BniB06g25780K	16618234	16620430	O	O	W	W	O	O	O	O	O	W	O	O	O	O	O	O	O	O	O	O	O	O	O	O	O	W	O	W	O	O	O	O	O	O	O	O	O	O	O	O	W	O	W	O	O	O
B. nigra	BniB06g27180K	18298457	18304553	O	O	W	W	O	O	O	O	O	W	O	O	O	O	O	O	O	O	O	O	O	O	O	O	O	W	O	W	W	O	O	O	O	O	O	O	O	O	O	O	W	O	W	O	O	O
B. nigra	BniB06g28660K	20077547	20082029	O	O	O	W	O	O	O	O	O	O	O	O	O	O	O	O	O	O	O	O	O	O	O	O	O	W	O	O	W	O	O	O	O	O	O	O	O	O	O	O	W	O	W	O	O	O
B. nigra	BniB06g28670K	20092052	20095805	O	O	O	W	O	O	O	O	O	O	O	O	O	O	O	O	O	O	O	O	O	O	O	O	O	W	O	O	W	O	O	O	O	O	O	O	O	O	O	O	W	O	W	O	O	O
B. nigra	BniB06g28700K	20218453	20221492	O	O	O	W	O	O	O	O	O	O	O	O	O	O	O	O	O	O	O	O	O	O	O	O	O	W	O	O	W	O	O	O	O	O	O	O	O	O	O	O	W	O	W	O	O	O
B. nigra	BniB06g28720K	20235322	20239447	O	O	O	W	O	O	O	O	O	O	O	O	O	O	O	O	O	O	O	O	O	O	O	O	O	W	O	O	W	O	O	O	O	O	O	O	O	O	O	O	W	O	W	O	O	O
B. nigra	BniB06g28730K	20269888	20273724	O	O	O	O	O	O	O	O	O	O	O	O	O	O	O	O	O	O	O	O	O	O	O	O	O	W	O	O	W	O	O	O	O	O	O	O	O	O	O	O	W	O	W	O	O	O
B. nigra	BniB06g28740K	20274067	20278626	O	O	O	O	O	O	O	O	O	O	O	O	O	O	O	O	O	O	O	O	O	O	O	O	O	W	O	O	W	O	O	O	O	O	O	O	O	O	O	O	W	O	W	O	O	O
B. nigra	BniB06g28760K	20292535	20296414	O	O	O	O	O	O	O	O	O	O	O	O	O	O	O	O	O	O	O	O	O	O	O	O	O	W	O	O	W	O	O	O	O	O	O	O	O	O	O	O	W	O	W	O	O	O
B. nigra	BniB06g28930K	20481050	20483741	O	O	O	O	O	O	O	O	O	O	O	O	O	O	O	O	O	O	O	O	O	O	O	O	O	W	O	O	O	O	O	O	O	O	O	O	O	O	O	O	W	O	W	O	O	O
B. nigra	BniB06g30260K	22853952	22856382	O	O	O	O	O	O	O	O	O	O	W	O	O	O	O	O	O	O	O	O	O	O	O	O	O	W	O	O	O	W	W	O	W	O	O	O	O	O	O	O	O	O	O	W	O	O
B. nigra	BniB06g30410K	23155372	23157765	O	O	O	O	O	O	O	O	O	O	W	O	O	O	O	O	O	O	O	O	O	O	O	O	O	W	O	O	O	W	W	O	W	O	O	O	O	O	O	O	O	O	O	W	O	O
B. nigra	BniB06g37160K	45655017	45657521	O	O	O	O	O	O	O	O	O	O	O	O	O	O	O	O	O	O	O	O	O	O	O	O	O	O	O	O	O	O	O	O	O	O	O	O	O	O	O	O	O	O	O	O	O	O
B. nigra	BniB06g38950K	46881949	46888264	O	O	O	O	O	O	O	O	O	O	O	O	O	O	O	O	O	O	O	O	O	O	O	O	O	O	O	O	O	O	O	O	O	O	O	O	O	O	O	O	O	O	O	O	O	O
B. nigra	BniB06g38970K	46899846	46902342	O	O	O	O	O	O	O	O	O	O	O	O	O	O	O	O	O	O	O	O	O	O	O	O	O	O	O	O	O	O	O	O	O	O	O	O	O	O	O	O	O	O	O	O	O	O
B. nigra	BniB06g38980K	46910877	46915672	O	O	O	O	O	O	O	O	O	O	O	O	O	O	O	O	O	O	O	O	O	O	O	O	O	O	O	O	O	O	O	O	O	O	O	O	O	O	O	O	O	O	O	O	O	O
B. nigra	BniB06g40330K	47728199	47734767	O	O	O	O	O	O	O	O	O	O	O	O	O	O	O	O	O	O	O	O	O	O	O	O	O	O	O	O	O	O	O	O	O	O	O	O	O	O	O	O	O	O	O	O	O	O
B. nigra	BniB06g40420K	47804664	47807327	O	O	O	O	O	O	O	O	O	O	O	O	O	O	O	O	O	O	O	O	O	O	O	O	O	O	O	O	O	O	O	O	O	O	O	O	O	O	O	O	O	O	O	O	O	O
B. nigra	BniB06g41040K	48147092	48152049	O	O	O	O	O	O	O	O	O	O	O	O	O	O	O	O	O	O	O	O	O	O	O	O	O	O	O	O	O	O	O	O	O	O	O	O	O	O	O	O	O	O	O	O	O	O
B. nigra	BniB07g00150K	249781	255417	O	O	O	O	O	O	O	O	O	O	O	O	O	O	O	O	O	O	O	O	O	O	O	O	O	O	W	O	O	O	O	O	O	O	O	O	O	O	O	O	O	O	W	O	O	O
B. nigra	BniB07g00170K	263357	275222	O	O	O	O	O	O	O	O	O	O	O	O	O	O	O	O	O	O	O	O	O	O	O	O	O	O	W	O	O	O	O	O	O	O	O	O	O	O	O	O	O	O	W	O	O	O
B. nigra	BniB07g00590K	598310	601798	O	O	O	O	O	O	O	O	O	O	O	O	O	O	O	O	O	O	O	O	O	O	O	O	W	O	W	O	O	O	O	O	O	O	O	O	O	O	O	O	O	W	W	O	O	O
B. nigra	BniB07g01930K	1648963	1652568	O	O	O	O	O	W	O	O	O	O	O	O	O	W	W	O	W	W	O	W	O	W	O	O	W	O	W	O	O	O	O	O	O	O	O	O	O	O	O	O	O	W	W	O	W	O
B. nigra	BniB07g02920K	2623356	2625714	O	O	O	O	O	W	O	O	O	O	O	O	O	W	W	O	W	W	O	W	O	W	O	O	W	O	W	O	O	O	O	O	O	O	O	O	O	O	O	O	O	W	W	O	W	O
B. nigra	BniB07g02940K	2637727	2641248	O	O	O	O	O	W	O	O	O	O	O	O	O	W	W	O	W	W	O	W	O	W	O	O	W	O	W	O	O	O	O	O	O	O	O	O	O	O	O	O	O	W	W	O	W	O
B. nigra	BniB07g03030K	2691773	2694932	O	O	O	O	O	W	O	O	O	O	O	O	O	W	W	O	W	W	O	W	O	W	O	O	W	O	W	O	O	O	O	O	O	O	O	O	O	O	O	O	O	W	W	O	W	O
B. nigra	BniB07g03210K	2941011	2944063	O	O	O	O	O	O	O	O	O	O	O	O	O	W	W	O	W	W	O	W	O	W	O	O	W	O	W	O	O	O	O	O	O	O	O	O	O	O	O	O	O	W	W	O	W	O
B. nigra	BniB07g03910K	3583167	3585416	O	O	O	O	O	O	O	O	O	O	O	O	W	O	W	O	O	W	W	W	O	W	O	O	W	O	O	O	O	O	O	O	O	O	O	O	O	O	O	O	O	W	W	O	W	O
B. nigra	BniB07g04780K	4333236	4336415	O	O	O	O	O	O	W	O	O	O	O	O	W	O	W	O	O	W	W	O	O	O	O	O	W	O	O	O	O	O	O	O	O	O	O	O	O	O	W	W	O	W	W	O	W	O
B. nigra	BniB07g06750K	6326201	6328206	O	O	W	O	O	O	W	O	O	O	O	O	W	O	W	O	O	W	W	O	O	O	O	O	W	O	O	O	O	O	O	O	O	O	O	O	O	O	W	W	O	W	W	O	O	O
B. nigra	BniB07g08150K	7831395	7833120	O	O	W	O	O	O	O	O	O	O	O	O	W	O	O	O	O	O	O	O	O	O	O	O	W	O	O	O	O	O	O	W	O	O	O	O	O	O	O	O	O	W	W	O	O	O
B. nigra	BniB07g14180K	25253908	25256897	O	O	O	O	W	O	O	O	O	O	O	O	O	O	O	O	O	O	O	O	O	O	O	W	O	W	O	O	O	O	O	O	W	O	O	O	W	O	O	O	O	O	O	O	O	O
B. nigra	BniB07g14420K	25605450	25607945	O	O	O	O	W	O	O	O	O	O	O	O	O	O	O	O	O	O	O	O	O	O	O	W	O	W	O	O	O	O	O	O	W	O	O	O	W	O	O	O	O	O	O	O	O	O
B. nigra	BniB07g15360K	28378995	28387051	O	O	O	O	W	O	O	O	O	O	O	O	O	O	O	O	O	O	O	O	O	O	O	O	O	W	O	O	O	O	O	O	O	O	O	O	O	O	O	O	O	O	O	O	O	O
B. nigra	BniB07g16530K	30123980	30126031	O	O	O	O	W	O	O	W	O	O	O	O	O	O	O	O	O	O	O	O	O	O	O	O	O	O	O	O	O	O	O	O	O	O	O	W	O	O	O	O	O	O	O	O	O	O
B. nigra	BniB07g20830K	35978328	35980553	O	O	O	O	O	O	O	O	O	O	O	O	O	O	O	O	O	O	O	O	O	O	O	O	O	O	O	O	O	O	O	O	O	O	O	O	O	O	O	O	O	O	O	O	O	O
B. nigra	BniB07g21660K	36659340	36664646	O	O	O	O	O	O	O	O	O	O	O	O	O	O	O	O	O	O	O	O	O	O	O	O	O	O	O	O	O	O	O	O	O	O	O	O	O	O	O	O	O	O	O	O	O	O
B. nigra	BniB07g22010K	36957407	36958876	O	O	O	O	O	O	O	O	O	O	O	O	O	O	O	O	O	O	O	O	O	O	O	O	O	O	O	O	O	O	O	O	O	O	O	O	O	O	O	O	O	O	O	O	O	O
B. nigra	BniB07g26000K	39723040	39730734	O	O	O	O	O	O	O	O	O	O	O	O	O	O	O	O	O	O	O	O	O	O	O	O	O	O	O	O	O	O	O	O	O	O	O	O	O	O	O	O	O	O	O	O	O	O
B. nigra	BniB07g26030K	39753749	39759249	O	O	O	O	O	O	O	O	O	O	O	O	O	O	O	O	O	O	O	O	O	O	O	O	O	O	O	O	O	O	O	O	O	O	O	O	O	O	O	O	O	O	O	O	O	O
B. nigra	BniB07g26050K	39767479	39774942	O	O	O	O	O	O	O	O	O	O	O	O	O	O	O	O	O	O	O	O	O	O	O	O	O	O	O	O	O	O	O	O	O	O	O	O	O	O	O	O	O	O	O	O	O	O
B. nigra	BniB07g28200K	41253758	41256774	O	O	O	O	O	O	O	O	O	O	O	O	O	O	O	O	O	O	O	O	O	O	O	O	O	O	O	O	O	O	O	O	O	O	O	O	O	O	O	O	O	O	O	O	O	O
B. nigra	BniB07g29190K	41994521	41998899	O	O	O	O	O	O	O	O	O	O	O	O	O	O	O	O	O	O	O	O	O	O	O	O	O	O	O	O	O	O	O	O	O	O	O	O	O	O	O	O	O	O	O	O	O	O
B. nigra	BniB07g29910K	42410718	42414829	O	O	O	O	O	O	O	O	O	O	O	O	O	O	O	O	O	O	O	O	O	O	O	O	O	O	O	O	O	O	O	O	O	O	O	O	O	O	O	O	O	O	O	O	O	O
B. nigra	BniB07g32310K	44103077	44106147	O	O	O	O	O	O	O	O	O	O	O	O	O	O	O	O	O	O	O	O	O	O	O	O	O	O	O	O	O	O	O	O	O	O	O	O	O	O	O	O	O	O	O	O	O	O
B. nigra	BniB07g32990K	44455539	44456687	O	O	O	O	O	O	O	O	O	O	O	O	O	O	O	O	O	O	O	O	O	O	O	O	O	O	O	O	O	O	O	O	O	O	O	O	O	O	O	O	O	O	O	O	O	O
B. nigra	BniB07g33080K	44491244	44493808	O	O	O	O	O	O	O	O	O	O	O	O	O	O	O	O	O	O	O	O	O	O	O	O	O	O	O	O	O	O	O	O	O	O	O	O	O	O	O	O	O	O	O	O	O	O
B. nigra	BniB07g34200K	45159514	45162632	O	O	O	O	O	O	O	O	O	O	O	O	O	O	O	O	O	O	O	O	O	O	O	O	O	O	O	O	O	O	O	O	O	O	O	O	O	O	O	O	O	O	O	O	O	O
B. nigra	BniB07g35010K	45802974	45805223	O	O	O	O	O	O	O	O	O	O	O	O	O	O	O	O	O	O	O	O	O	O	O	O	O	O	O	O	O	O	O	O	O	O	O	O	O	O	O	O	O	O	O	O	O	O
B. nigra	BniB07g35370K	46114044	46117906	O	O	O	O	O	O	O	O	O	O	O	O	O	O	O	O	O	O	O	O	O	O	O	O	O	O	O	O	O	O	O	O	O	O	O	O	O	O	O	O	O	O	O	O	O	O
B. nigra	BniB07g37120K	47304573	47313057	O	O	O	O	O	O	O	O	O	O	O	O	O	O	O	O	O	O	O	O	O	O	O	O	O	O	O	O	O	O	O	O	O	O	O	O	O	O	O	O	O	O	O	O	O	O
B. nigra	BniB07g37620K	47639541	47641689	O	O	O	O	O	O	O	O	O	O	O	O	O	O	O	O	O	O	O	O	O	O	O	O	O	O	O	O	O	O	O	O	O	O	O	O	O	O	O	O	O	O	O	O	O	O
B. nigra	BniB07g37870K	47767275	47769242	O	O	O	O	O	O	O	O	O	O	O	O	O	O	O	O	O	O	O	O	O	O	O	O	O	O	O	O	O	O	O	O	O	O	O	O	O	O	O	O	O	O	O	O	O	O
B. nigra	BniB07g38230K	47957196	47960589	O	O	O	O	O	O	O	O	O	O	O	O	O	O	O	O	O	O	O	O	O	O	O	O	O	O	O	O	O	O	O	O	O	O	O	O	O	O	O	O	O	O	O	O	O	O
B. nigra	BniB07g38370K	48056206	48058841	O	O	O	O	O	O	O	O	O	O	O	O	O	O	O	O	O	O	O	O	O	O	O	O	O	O	O	O	O	O	O	O	O	O	O	O	O	O	O	O	O	O	O	O	O	O
B. nigra	BniB07g38870K	48421162	48424177	O	O	O	O	O	O	O	O	O	O	O	O	O	O	O	O	O	O	O	O	O	O	O	O	O	O	O	O	O	O	O	O	O	O	O	O	O	O	O	O	O	O	O	O	O	O
B. nigra	BniB07g39350K	48621534	48624266	O	O	O	O	O	O	O	O	O	O	O	O	O	O	O	O	O	O	O	O	O	O	O	O	O	O	O	O	O	O	O	O	O	O	O	O	O	O	O	O	O	O	O	O	O	O
B. nigra	BniB08g00010K	13309	30217	O	O	O	O	O	O	O	O	O	O	O	O	O	O	O	O	O	O	O	O	O	O	O	O	O	O	O	O	O	O	O	O	O	O	O	O	O	O	O	O	O	O	W	O	O	O
B. nigra	BniB08g00190K	97049	99085	O	O	O	O	O	O	O	O	O	O	O	O	O	O	O	O	O	O	O	O	O	O	O	O	O	O	W	O	O	O	O	O	O	O	O	O	O	O	O	O	O	O	W	O	O	O
B. nigra	BniB08g00200K	149506	150966	O	O	O	O	O	O	O	O	O	O	O	O	O	O	O	O	O	O	O	O	O	O	O	O	O	O	W	O	O	O	O	O	O	O	O	O	O	O	O	O	O	O	W	O	O	O
B. nigra	BniB08g01240K	758207	760363	O	O	O	O	O	O	O	O	O	O	O	O	O	O	O	O	O	O	O	O	O	O	O	O	W	O	W	O	O	O	O	O	O	O	O	O	O	O	O	O	O	W	W	O	O	O
B. nigra	BniB08g03490K	2380324	2381968	O	O	O	O	O	W	O	O	O	O	O	O	O	W	W	O	W	W	O	W	O	W	O	O	W	O	W	O	O	O	O	O	O	O	O	O	O	O	O	O	O	W	W	O	W	O
B. nigra	BniB08g04140K	2723252	2725660	O	O	O	O	O	W	O	O	O	O	O	O	O	W	W	O	W	W	O	W	O	W	O	O	W	O	W	O	O	O	O	O	O	O	O	O	O	O	O	O	O	W	W	O	W	O
B. nigra	BniB08g04470K	2886014	2889294	O	O	O	O	O	O	O	O	O	O	O	O	O	W	W	O	W	W	O	W	O	W	O	O	W	O	W	O	O	O	O	O	O	O	O	O	O	O	O	O	O	W	W	O	W	O
B. nigra	BniB08g04710K	3111367	3113157	O	O	O	O	O	O	O	O	O	O	O	O	W	W	W	O	W	W	O	W	O	W	O	O	W	O	W	O	O	O	O	O	O	O	O	O	O	O	O	O	O	W	W	O	W	O
B. nigra	BniB08g05180K	3360483	3362164	O	O	O	O	O	O	O	O	O	O	O	O	W	O	W	O	O	W	W	W	O	W	O	O	W	O	W	O	O	O	O	O	O	O	O	O	O	O	O	O	O	W	W	O	W	O
B. nigra	BniB08g06210K	4041020	4042257	O	O	O	O	O	O	W	O	O	O	O	O	W	O	W	O	O	W	W	O	O	O	O	O	W	O	O	O	O	O	O	O	O	O	O	O	O	O	W	O	O	W	W	O	W	O
B. nigra	BniB08g06790K	4305511	4308225	O	O	O	O	O	O	W	O	O	O	O	O	W	O	W	O	O	W	W	O	O	O	O	O	W	O	O	O	O	O	O	O	O	O	O	O	O	O	W	W	O	W	W	O	W	O
B. nigra	BniB08g07630K	4682296	4684944	O	O	O	O	O	O	W	O	O	O	O	O	W	O	W	O	O	W	W	O	O	O	O	O	W	O	O	O	O	O	O	O	O	O	O	O	O	O	W	W	O	W	W	O	W	O
B. nigra	BniB08g09440K	5395540	5397504	O	O	W	O	O	O	W	O	O	O	O	O	W	O	W	O	O	W	W	O	O	O	O	O	W	O	O	O	O	O	O	O	O	O	O	O	O	O	W	W	O	W	W	O	O	O
B. nigra	BniB08g10280K	5837267	5842374	O	O	W	O	O	O	W	O	O	O	O	O	W	O	W	O	O	W	W	O	O	O	O	O	W	O	O	O	O	O	O	O	O	O	O	O	O	O	W	W	O	W	W	O	O	O
B. nigra	BniB08g10510K	5934660	5937841	O	O	W	O	O	O	W	O	O	O	O	O	W	O	W	O	O	W	W	O	O	O	O	O	W	O	O	O	O	O	O	O	O	O	O	O	O	O	W	W	O	W	W	O	O	O
B. nigra	BniB08g11930K	6535246	6537267	O	O	W	O	O	O	W	O	O	O	O	O	W	O	W	O	O	W	W	O	O	O	O	O	W	O	O	O	O	O	O	O	O	O	O	O	O	O	W	W	O	W	W	O	O	O
B. nigra	BniB08g11940K	6538926	6548331	O	O	W	O	O	O	W	O	O	O	O	O	W	O	W	O	O	W	W	O	O	O	O	O	W	O	O	O	O	O	O	O	O	O	O	O	O	O	W	W	O	W	W	O	O	O
B. nigra	BniB08g11950K	6551414	6553417	O	O	W	O	O	O	W	O	O	O	O	O	W	O	W	O	O	W	W	O	O	O	O	O	W	O	O	O	O	O	O	O	O	O	O	O	O	O	W	W	O	W	W	O	O	O
B. nigra	BniB08g12310K	6703939	6707862	O	O	W	O	O	O	O	O	O	O	O	O	W	O	W	O	O	W	W	O	O	O	O	O	W	O	O	O	O	O	O	O	O	O	O	O	O	O	W	W	O	W	W	O	O	O
B. nigra	BniB08g12340K	6719247	6723331	O	O	W	O	O	O	O	O	O	O	O	O	W	O	W	O	O	W	W	O	O	O	O	O	W	O	O	O	O	O	O	O	O	O	O	O	O	O	W	W	O	W	W	O	O	O
B. nigra	BniB08g12360K	6740945	6745115	O	O	W	O	O	O	O	O	O	O	O	O	W	O	W	O	O	W	W	O	O	O	O	O	W	O	O	O	O	O	O	O	O	O	O	O	O	O	W	W	O	W	W	O	O	O
B. nigra	BniB08g12380K	6759728	6762531	O	O	W	O	O	O	O	O	O	O	O	O	W	O	W	O	O	W	W	O	O	O	O	O	W	O	O	O	O	O	O	O	O	O	O	O	O	O	W	W	O	W	W	O	O	O
B. nigra	BniB08g12410K	6764332	6767212	O	O	W	O	O	O	O	O	O	O	O	O	W	O	W	O	O	W	W	O	O	O	O	O	W	O	O	O	O	O	O	O	O	O	O	O	O	O	W	W	O	W	W	O	O	O
B. nigra	BniB08g12610K	6869691	6873040	O	O	W	O	O	O	O	O	O	O	O	O	W	O	O	O	O	W	O	O	O	O	O	O	W	O	O	O	O	O	O	O	O	O	O	O	O	O	W	W	O	W	W	O	O	O
B. nigra	BniB08g12640K	6877885	6885000	O	O	W	O	O	O	O	O	O	O	O	O	W	O	O	O	O	W	O	O	O	O	O	O	W	O	O	O	O	O	O	O	O	O	O	O	O	O	W	W	O	W	W	O	O	O
B. nigra	BniB08g12660K	6887091	6892851	O	O	W	O	O	O	O	O	O	O	O	O	W	O	O	O	O	W	O	O	O	O	O	O	W	O	O	O	O	O	O	O	O	O	O	O	O	O	W	W	O	W	W	O	O	O
B. nigra	BniB08g12710K	6911178	6914508	O	O	W	O	O	O	O	O	O	O	O	O	W	O	O	O	O	W	O	O	O	O	O	O	W	O	O	O	O	O	O	O	O	O	O	O	O	O	O	W	O	W	W	O	O	O
B. nigra	BniB08g13360K	7172303	7178058	O	O	W	O	O	O	O	O	O	O	O	O	W	O	O	O	O	W	O	O	O	O	O	O	W	O	O	O	O	O	O	O	O	O	O	O	O	O	O	O	O	W	W	O	O	O
B. nigra	BniB08g13430K	7198392	7200710	O	O	W	O	O	O	O	O	O	O	O	O	W	O	O	O	O	W	O	O	O	O	O	O	W	O	O	O	O	O	O	O	O	O	O	O	O	O	O	O	O	W	W	O	O	O
B. nigra	BniB08g14270K	7683178	7685175	O	O	W	O	O	O	O	O	O	O	O	O	W	O	O	O	O	W	O	O	O	O	O	O	W	O	O	O	O	O	O	W	O	O	O	O	O	O	O	O	O	W	W	O	O	O
B. nigra	BniB08g15710K	8436432	8438593	O	O	W	O	O	O	O	O	O	O	O	O	O	O	O	O	O	O	O	O	O	O	O	O	W	O	O	O	O	O	O	O	O	O	O	O	O	O	O	O	O	W	W	O	O	O
B. nigra	BniB08g15780K	8485111	8487627	O	O	W	O	O	O	O	O	O	O	O	O	O	O	O	O	O	O	O	O	O	O	O	O	W	O	O	O	O	O	O	O	O	O	O	O	O	O	O	O	O	W	W	O	O	O
B. nigra	BniB08g16420K	8888754	8892562	O	O	W	O	O	O	O	O	O	O	O	O	O	O	O	O	O	O	O	O	O	O	O	O	W	O	O	O	O	O	O	O	O	O	O	O	O	O	O	O	O	W	W	O	O	O
B. nigra	BniB08g17240K	9403774	9405633	O	O	W	O	O	O	O	O	O	O	O	O	O	O	O	O	O	O	O	O	O	O	O	O	W	O	O	O	O	O	O	O	O	O	O	O	O	O	O	O	W	W	W	O	O	O
B. nigra	BniB08g18030K	9946611	9947885	W	W	W	O	O	O	O	O	O	O	O	O	O	O	O	O	O	O	O	O	O	O	O	O	O	O	O	O	O	O	O	O	O	O	O	O	O	W	O	O	W	W	W	O	O	O
B. nigra	BniB08g19290K	10721396	10723324	W	W	W	O	O	O	O	O	O	O	O	O	O	O	O	O	O	O	O	O	O	O	O	O	O	O	O	O	O	O	O	O	O	O	O	O	O	W	O	O	W	O	W	O	O	O
B. nigra	BniB08g19570K	10880039	10887613	W	W	W	O	O	O	O	O	O	O	O	O	O	O	O	O	O	O	O	O	O	O	O	O	O	O	O	O	O	O	O	O	O	O	O	O	O	W	O	O	W	O	W	O	O	O
B. nigra	BniB08g21430K	12040064	12043457	W	W	W	O	O	O	O	O	O	W	O	O	O	O	O	O	O	O	O	O	O	O	O	O	O	W	O	O	O	O	O	O	O	O	O	O	O	O	O	O	W	O	W	O	O	O
B. nigra	BniB08g21580K	12112346	12115206	W	W	W	O	O	O	O	O	O	W	O	O	O	O	O	O	O	O	O	O	O	O	O	O	O	W	O	O	O	O	O	O	O	O	O	O	O	O	O	O	W	O	W	O	O	O
B. nigra	BniB08g21950K	12395355	12397217	W	W	W	O	O	O	O	O	O	W	O	O	O	O	O	O	O	O	O	O	O	O	O	O	O	W	O	O	O	O	O	O	O	O	O	O	O	O	O	O	W	O	W	O	O	O
B. nigra	BniB08g22130K	12557217	12559329	W	W	W	O	O	O	O	O	O	W	O	O	O	O	O	O	O	O	O	O	O	O	O	O	O	W	O	W	O	O	O	O	O	O	O	O	O	O	O	O	W	O	W	O	O	O
B. nigra	BniB08g22450K	12797973	12802212	W	W	W	O	O	O	O	O	O	W	O	O	O	O	O	O	O	O	O	O	O	O	O	O	O	W	O	W	O	O	O	O	O	O	O	O	O	O	O	O	W	O	W	O	O	O
B. nigra	BniB08g22830K	13025662	13026142	W	W	W	O	O	O	O	O	O	W	O	O	O	O	O	O	O	O	O	O	O	O	O	O	O	W	O	W	O	O	O	O	O	O	O	O	O	O	O	O	W	O	W	O	O	O
B. nigra	BniB08g22900K	13082802	13084835	W	W	W	O	O	O	O	O	O	W	O	O	O	O	O	O	O	O	O	O	O	O	O	O	O	W	O	W	O	O	O	O	O	O	O	O	O	O	O	O	W	O	W	O	O	O
B. nigra	BniB08g24110K	13943262	13945561	W	W	W	W	O	O	O	O	O	W	O	O	O	O	O	O	O	O	O	O	O	O	O	O	O	W	O	W	O	O	O	O	O	O	O	O	O	O	O	O	W	O	W	O	O	O
B. nigra	BniB08g24280K	14101677	14104124	W	W	W	W	O	O	O	O	O	W	O	O	O	O	O	O	O	O	O	O	O	O	O	O	O	W	O	W	O	O	O	O	O	O	O	O	O	O	O	O	W	O	W	O	O	O
B. nigra	BniB08g27200K	16064024	16065328	O	O	W	W	O	O	O	O	O	W	O	O	O	O	O	O	O	O	O	O	O	O	W	O	O	W	O	W	O	O	O	O	O	O	O	O	O	O	O	O	W	O	W	O	O	W
B. nigra	BniB08g28940K	17206561	17209512	O	O	W	W	O	O	O	O	O	W	O	O	O	O	O	O	O	O	O	O	O	O	O	O	O	W	O	W	W	O	O	O	O	O	O	O	O	O	O	O	W	O	W	O	O	O
B. nigra	BniB08g29990K	18003576	18005448	O	O	W	W	O	O	O	O	O	W	O	O	O	O	O	O	O	O	O	O	O	O	O	O	O	W	O	W	W	O	O	O	O	O	O	O	O	O	O	O	W	O	W	O	O	O
B. nigra	BniB08g30330K	18439945	18441000	O	O	W	W	O	O	O	O	O	W	O	O	O	O	O	O	O	O	O	O	O	O	O	O	O	W	O	W	W	O	O	O	O	O	O	O	O	O	O	O	W	O	W	O	O	O
B. nigra	BniB08g31130K	19199377	19202877	O	O	W	W	O	O	O	O	O	O	O	O	O	O	O	O	O	O	O	O	O	O	O	O	O	W	O	W	W	O	O	O	O	O	O	O	O	O	O	O	W	O	W	O	O	O
B. nigra	BniB08g31510K	19645849	19648323	O	O	W	W	O	O	O	O	O	O	O	O	O	O	O	O	O	O	O	O	O	O	O	O	O	W	O	W	W	O	O	O	O	O	O	O	O	O	O	O	W	O	W	O	O	O
B. nigra	BniB08g31810K	19903179	19928626	O	O	W	W	O	O	O	O	O	O	O	O	O	O	O	O	O	O	O	O	O	O	O	O	O	W	O	O	W	O	O	O	O	O	O	O	O	O	O	O	W	O	W	O	O	O
B. nigra	BniB08g32820K	20881075	20883574	O	O	O	O	O	O	O	O	O	O	O	O	O	O	O	O	O	O	O	O	O	O	O	O	O	W	O	O	O	O	O	O	O	O	O	O	O	O	O	O	W	O	W	O	O	O
B. nigra	BniB08g32990K	21046012	21049568	O	O	O	O	O	O	O	O	O	O	O	O	O	O	O	O	O	O	O	O	O	O	O	O	O	W	O	O	O	O	W	O	O	O	O	O	O	O	O	O	W	O	W	O	O	O
B. nigra	BniB08g33220K	21260500	21263249	O	O	O	O	O	O	O	O	O	O	O	O	O	O	O	O	O	O	O	O	O	O	O	O	O	W	O	O	O	W	W	O	O	O	O	O	O	O	O	O	W	O	W	O	O	O
B. nigra	BniB08g33620K	21633638	21635951	O	O	O	O	O	O	O	O	O	O	O	O	O	O	O	O	O	O	O	O	O	O	O	O	O	W	O	O	O	W	W	O	O	O	O	O	O	O	O	O	O	O	O	W	O	O
B. nigra	BniB08g34480K	22556761	22559136	O	O	O	O	O	O	O	O	O	O	W	W	O	O	O	O	O	O	O	O	O	O	O	O	O	W	O	O	O	W	W	O	O	O	O	O	O	O	O	O	O	O	O	W	O	O
B. nigra	BniB08g34490K	22569927	22572873	O	O	O	O	O	O	O	O	O	O	W	W	O	O	O	O	O	O	O	O	O	O	O	O	O	W	O	O	O	W	W	O	O	O	O	O	O	O	O	O	O	O	O	W	O	O
B. nigra	BniB08g35630K	23634084	23636631	O	O	O	O	O	O	O	O	O	O	W	O	O	O	O	O	O	O	O	O	O	O	O	O	O	W	O	O	O	W	O	O	W	O	O	O	O	O	O	O	O	O	O	W	O	O
B. nigra	BniB08g35800K	23822642	23826425	O	O	O	O	O	O	O	O	O	O	O	O	O	O	O	O	O	O	O	O	O	O	O	O	O	W	O	O	O	W	O	O	W	O	O	O	O	O	O	O	O	O	O	W	O	O
B. nigra	BniB08g36620K	24557587	24561451	O	O	O	O	W	O	O	O	O	O	O	O	O	O	O	O	O	O	O	O	O	O	O	O	O	W	O	O	O	W	O	O	W	O	O	O	W	O	O	O	O	O	O	W	O	O
B. nigra	BniB08g37500K	25473329	25475348	O	O	O	O	W	O	O	O	O	O	O	O	O	O	O	O	O	O	O	O	O	O	O	W	O	W	O	O	O	O	O	O	W	O	O	O	W	O	O	O	O	O	O	O	O	O
B. nigra	BniB08g37550K	25520779	25521954	O	O	O	O	W	O	O	O	O	O	O	O	O	O	O	O	O	O	O	O	O	O	O	W	O	W	O	O	O	O	O	O	W	O	O	O	W	O	O	O	O	O	O	O	O	O
B. nigra	BniB08g37560K	25529751	25537463	O	O	O	O	W	O	O	O	O	O	O	O	O	O	O	O	O	O	O	O	O	O	O	W	O	W	O	O	O	O	O	O	W	O	O	O	W	O	O	O	O	O	O	O	O	O
B. nigra	BniB08g37700K	25616370	25618397	O	O	O	O	W	O	O	O	O	O	O	O	O	O	O	O	O	O	O	O	O	O	O	W	O	W	O	O	O	O	O	O	W	O	O	O	W	O	O	O	O	O	O	O	O	O
B. nigra	BniB08g37800K	25703616	25706634	O	O	O	O	W	O	O	O	O	O	O	O	O	O	O	O	O	O	O	O	O	O	O	W	O	W	O	O	O	O	O	O	W	O	O	O	W	O	O	O	O	O	O	O	O	O
B. nigra	BniB08g37980K	25877824	25880500	O	O	O	O	W	O	O	O	O	O	O	O	O	O	O	O	O	O	O	O	O	O	O	W	O	W	O	O	O	O	O	O	W	O	O	O	W	O	O	O	O	O	O	O	O	O
B. nigra	BniB08g38640K	26449622	26451516	O	O	O	O	W	O	O	O	O	O	O	O	O	O	O	O	O	O	O	O	O	O	O	O	O	W	O	O	O	O	O	O	W	O	O	O	O	O	O	O	O	O	O	O	O	O
B. nigra	BniB08g39840K	27406359	27408946	O	O	O	O	W	O	O	O	O	O	O	O	O	O	O	O	O	O	O	O	W	O	O	O	O	W	O	O	O	O	O	O	O	O	O	O	O	O	O	O	O	O	O	O	O	O
B. nigra	BniB08g40180K	27603752	27605689	O	O	O	O	W	O	O	O	O	O	O	O	O	O	O	O	O	O	O	O	W	O	O	O	O	W	O	O	O	O	O	O	O	O	O	O	O	O	O	O	O	O	O	O	O	O
B. nigra	BniB08g40680K	28170487	28176591	O	O	O	O	W	O	O	O	O	O	O	O	O	O	O	O	O	O	O	O	O	O	O	O	O	W	O	O	O	O	O	O	O	O	O	O	O	O	O	O	O	O	O	O	O	O
B. nigra	BniB08g41960K	29388515	29394638	O	O	O	O	W	O	O	W	O	O	O	O	O	O	O	O	O	O	O	O	O	O	O	O	O	O	O	O	O	O	O	O	O	O	O	O	O	O	O	O	O	O	O	O	O	O
B. nigra	BniB08g42080K	29495018	29496232	O	O	O	O	W	O	O	W	O	O	O	O	O	O	O	O	O	O	O	O	O	O	O	O	O	O	O	O	O	O	O	O	O	O	O	O	O	O	O	O	O	O	O	O	O	O
B. nigra	BniB08g42340K	29644400	29645875	O	O	O	O	W	O	O	W	O	O	O	O	O	O	O	O	O	O	O	O	O	O	O	O	O	O	O	O	O	O	O	O	O	O	O	W	O	O	O	O	O	O	O	O	O	O
B. nigra	BniB08g43200K	30330766	30334316	O	O	O	O	W	O	O	W	O	O	O	O	O	O	O	O	O	O	O	O	O	O	O	O	O	O	O	O	O	O	O	O	O	W	W	W	O	O	O	O	O	O	O	O	O	O
B. nigra	BniB08g43770K	30796859	30799325	O	O	O	O	W	O	O	W	O	O	O	O	O	O	O	O	O	O	O	O	O	O	O	O	O	O	O	O	O	O	O	O	O	W	W	W	O	O	O	O	O	O	O	O	O	O
B. nigra	BniB08g43830K	30821077	30824019	O	O	O	O	W	O	O	W	O	O	O	O	O	O	O	O	O	O	O	O	O	O	O	O	O	O	O	O	O	O	O	O	O	W	W	W	O	O	O	O	O	O	O	O	O	O
B. nigra	BniB08g44180K	31393346	31395585	O	O	O	O	W	O	O	W	O	O	O	O	O	O	O	O	O	O	O	O	O	O	O	O	O	O	O	O	O	O	O	O	O	W	W	W	O	O	O	O	O	O	O	O	O	O
B. nigra	BniB08g44220K	31418480	31420555	O	O	O	O	W	O	O	W	O	O	O	O	O	O	O	O	O	O	O	O	O	O	O	O	O	O	O	O	O	O	O	O	O	W	W	W	O	O	O	O	O	O	O	O	O	O
B. nigra	BniB08g44620K	31897744	31905655	O	O	O	O	W	O	O	W	O	O	O	O	O	O	O	O	O	O	O	O	O	O	O	O	O	O	O	O	O	O	O	O	O	W	W	O	O	O	O	O	O	O	O	O	O	O
B. nigra	BniB08g44660K	32040072	32043251	O	O	O	O	W	O	O	W	O	O	O	O	O	O	O	O	O	O	O	O	O	O	O	O	O	O	O	O	O	O	O	O	O	W	W	O	O	O	O	O	O	O	O	O	O	O
B. nigra	BniB08g44670K	32047216	32055202	O	O	O	O	W	O	O	W	O	O	O	O	O	O	O	O	O	O	O	O	O	O	O	O	O	O	O	O	O	O	O	O	O	W	W	O	O	O	O	O	O	O	O	O	O	O
B. nigra	BniB08g46110K	33758243	33764949	O	O	O	O	W	O	O	W	O	O	O	O	O	O	O	O	O	O	O	O	O	O	O	O	O	O	O	O	O	O	O	O	O	W	W	O	O	O	O	O	O	O	O	O	O	O
B. nigra	BniB08g46550K	34242520	34245083	O	O	O	O	W	O	O	W	O	O	O	O	O	O	O	O	O	O	O	O	O	O	O	O	O	O	O	O	O	O	O	O	O	W	W	O	O	O	O	O	O	O	O	O	O	O
B. nigra	BniB08g46570K	34273335	34276060	O	O	O	O	W	O	O	W	O	O	O	O	O	O	O	O	O	O	O	O	O	O	O	O	O	O	O	O	O	O	O	O	O	W	W	O	O	O	O	O	O	O	O	O	O	O
B. nigra	BniB08g46590K	34293254	34295448	O	O	O	O	W	O	O	W	O	O	O	O	O	O	O	O	O	O	O	O	O	O	O	O	O	O	O	O	O	O	O	O	O	W	W	O	O	O	O	O	O	O	O	O	O	O
B. nigra	BniB08g46640K	34344847	34347268	O	O	O	O	W	O	O	W	O	O	O	O	O	O	O	O	O	O	O	O	O	O	O	O	O	O	O	O	O	O	O	O	O	W	W	O	O	O	O	O	O	O	O	O	O	O
B. nigra	BniB08g46650K	34357271	34359743	O	O	O	O	W	O	O	W	O	O	O	O	O	O	O	O	O	O	O	O	O	O	O	O	O	O	O	O	O	O	O	O	O	W	W	O	O	O	O	O	O	O	O	O	O	O
B. nigra	BniB08g47280K	35177558	35180996	O	O	O	O	O	O	O	W	O	O	O	O	O	O	O	O	O	O	O	O	O	O	O	O	O	O	O	O	O	O	O	O	O	O	O	O	O	O	O	O	O	O	O	O	O	O
B. nigra	BniContig_01680K	124638	126536	O	O	O	O	O	O	O	O	O	O	O	O	O	O	O	O	O	O	O	O	O	O	O	O	O	O	W	O	O	O	O	O	O	O	O	O	O	O	O	O	O	O	W	O	O	O
B. nigra	BniContig_16060K	19398	21403	O	O	O	O	O	O	O	O	O	O	O	O	O	O	O	O	O	O	O	O	O	O	O	O	O	O	O	O	O	O	O	O	O	O	O	O	O	O	O	O	O	O	W	O	O	O
			Ws no.	75	98	268	97	68	30	52	37	8	102	23	10	135	40	131	1	40	161	88	71	5	71	19	16	214	208	73	100	53	44	36	16	39	25	25	10	18	43	73	83	188	234	406	38	83	30
Species	RLP genes	Start	End	A7	A8.dy09	A9.dy05	C6.dy13	C8	CRQTL-GN_2	Dw12	Dw16	Dw3	LepR1	LRA9-1	LRA9-2	LRC5	qFR10-1	qFR10-2	qFR11-1	qFR11-3	qSR10-1	qSR10-2	qSR10-3	qSR11-1	qSR11-2	Rlm3	SCR-C6	Sll14a	Sll14b	Sll2	SRA1	SRA2-1	SRA2-2	SRA6	SRA8	SRA9-1	SRC6-1	SRC6-2	SRC7	TS A09	AcB1-A4.1	AcB1-A5.1	AcB1-A5.1	BjCHI1	LMJR1	LMJR2	PhR2	PhR2	BRQTL-C1_1
B. nigra	BniB01g10100K	5550335	5552635	O	O	W	O	O	O	W	O	O	O	O	O	W	O	W	O	O	W	W	O	O	O	O	O	W	O	O	O	O	O	O	O	O	O	O	O	O	O	W	W	O	W	W	O	O	O
B. nigra	BniB01g10650K	5870484	5873132	O	O	W	O	O	O	W	O	O	O	O	O	W	O	W	O	O	W	W	O	O	O	O	O	W	O	O	O	O	O	O	O	O	O	O	O	O	O	W	W	O	W	W	O	O	O
B. nigra	BniB01g13860K	8088396	8099528	O	O	W	O	O	O	O	O	O	O	O	O	O	O	O	O	O	O	O	O	O	O	O	O	W	O	O	O	O	O	O	W	O	O	O	O	O	O	O	O	O	W	W	O	O	O
B. nigra	BniB01g15970K	9853011	9856009	O	W	W	O	O	O	O	O	O	O	O	O	O	O	O	O	O	O	O	O	O	O	O	O	O	O	O	O	O	O	O	O	O	O	O	O	O	W	O	O	W	W	W	O	O	O
B. nigra	BniB01g16290K	10032312	10036584	W	W	W	O	O	O	O	O	O	O	O	O	O	O	O	O	O	O	O	O	O	O	O	O	O	O	O	O	O	O	O	O	O	O	O	O	O	W	O	O	W	W	W	O	O	O
B. nigra	BniB01g16720K	10310296	10315416	W	W	W	O	O	O	O	O	O	O	O	O	O	O	O	O	O	O	O	O	O	O	O	O	O	O	O	O	O	O	O	O	O	O	O	O	O	W	O	O	W	W	W	O	O	O
B. nigra	BniB01g18470K	11866692	11869670	W	W	W	O	O	O	O	O	O	W	O	O	O	O	O	O	O	O	O	O	O	O	O	O	O	W	O	O	O	O	O	O	O	O	O	O	O	O	O	O	W	O	W	O	O	O
B. nigra	BniB01g20870K	14232267	14232778	W	W	W	W	O	O	O	O	O	W	O	O	O	O	O	O	O	O	O	O	O	O	O	O	O	W	O	W	O	O	O	O	O	O	O	O	O	O	O	O	W	O	W	O	O	O
B. nigra	BniB01g34920K	42505442	42508484	O	O	O	O	O	O	O	O	O	O	O	O	O	O	O	O	O	O	O	O	O	O	O	O	O	O	O	O	O	O	O	O	O	O	O	O	O	O	O	O	O	O	O	O	O	O
B. nigra	BniB02g02000K	1494023	1496296	O	O	O	O	O	W	O	O	O	O	O	O	O	W	W	O	W	O	O	W	O	W	O	O	W	O	W	O	O	O	O	O	O	O	O	O	O	O	O	O	O	W	W	O	O	O
B. nigra	BniB02g02040K	1504292	1506514	O	O	O	O	O	W	O	O	O	O	O	O	O	W	W	O	W	O	O	W	O	W	O	O	W	O	W	O	O	O	O	O	O	O	O	O	O	O	O	O	O	W	W	O	O	O
B. nigra	BniB02g02060K	1528408	1530780	O	O	O	O	O	W	O	O	O	O	O	O	O	W	W	O	W	O	O	W	O	W	O	O	W	O	W	O	O	O	O	O	O	O	O	O	O	O	O	O	O	W	W	O	O	O
B. nigra	BniB02g02080K	1535494	1537857	O	O	O	O	O	W	O	O	O	O	O	O	O	W	W	O	W	O	O	W	O	W	O	O	W	O	W	O	O	O	O	O	O	O	O	O	O	O	O	O	O	W	W	O	O	O
B. nigra	BniB02g03450K	2085893	2094949	O	O	O	O	O	W	O	O	O	O	O	O	O	W	W	O	W	W	O	W	O	W	O	O	W	O	W	O	O	O	O	O	O	O	O	O	O	O	O	O	O	W	W	O	W	O
B. nigra	BniB02g03470K	2097402	2102803	O	O	O	O	O	W	O	O	O	O	O	O	O	W	W	O	W	W	O	W	O	W	O	O	W	O	W	O	O	O	O	O	O	O	O	O	O	O	O	O	O	W	W	O	W	O
B. nigra	BniB02g09130K	5534091	5536590	O	O	W	O	O	O	W	O	O	O	O	O	W	O	W	O	O	W	W	O	O	O	O	O	W	O	O	O	O	O	O	O	O	O	O	O	O	O	W	W	O	W	W	O	O	O
B. nigra	BniB02g09510K	5781602	5783734	O	O	W	O	O	O	W	O	O	O	O	O	W	O	W	O	O	W	W	O	O	O	O	O	W	O	O	O	O	O	O	O	O	O	O	O	O	O	W	W	O	W	W	O	O	O
B. nigra	BniB02g09530K	5788208	5790841	O	O	W	O	O	O	W	O	O	O	O	O	W	O	W	O	O	W	W	O	O	O	O	O	W	O	O	O	O	O	O	O	O	O	O	O	O	O	W	W	O	W	W	O	O	O
B. nigra	BniB02g11100K	7022664	7029656	O	O	W	O	O	O	O	O	O	O	O	O	W	O	O	O	O	W	O	O	O	O	O	O	W	O	O	O	O	O	O	O	O	O	O	O	O	O	O	W	O	W	W	O	O	O
B. nigra	BniB02g14200K	10229813	10234995	W	W	W	O	O	O	O	O	O	O	O	O	O	O	O	O	O	O	O	O	O	O	O	O	O	O	O	O	O	O	O	O	O	O	O	O	O	W	O	O	W	W	W	O	O	O
B. nigra	BniB02g14490K	10491982	10492302	W	W	W	O	O	O	O	O	O	O	O	O	O	O	O	O	O	O	O	O	O	O	O	O	O	O	O	O	O	O	O	O	O	O	O	O	O	W	O	O	W	W	W	O	O	O
B. nigra	BniB02g18750K	14823833	14825302	O	W	W	W	O	O	O	O	O	W	O	O	O	O	O	O	O	O	O	O	O	O	O	O	O	W	O	W	O	O	O	O	O	O	O	O	O	O	O	O	W	O	W	O	O	O
B. nigra	BniB02g29650K	43870171	43874923	O	O	O	O	O	O	O	O	O	O	O	O	O	O	O	O	O	O	O	O	O	O	O	O	O	O	O	O	O	O	O	O	O	O	O	O	O	O	O	O	O	O	O	O	O	O
B. nigra	BniB02g29680K	43904996	43906535	O	O	O	O	O	O	O	O	O	O	O	O	O	O	O	O	O	O	O	O	O	O	O	O	O	O	O	O	O	O	O	O	O	O	O	O	O	O	O	O	O	O	O	O	O	O
B. nigra	BniB02g29720K	44080100	44083562	O	O	O	O	O	O	O	O	O	O	O	O	O	O	O	O	O	O	O	O	O	O	O	O	O	O	O	O	O	O	O	O	O	O	O	O	O	O	O	O	O	O	O	O	O	O
B. nigra	BniB02g32650K	46531396	46540362	O	O	O	O	O	O	O	O	O	O	O	O	O	O	O	O	O	O	O	O	O	O	O	O	O	O	O	O	O	O	O	O	O	O	O	O	O	O	O	O	O	O	O	O	O	O
B. nigra	BniB02g33170K	46926630	46928048	O	O	O	O	O	O	O	O	O	O	O	O	O	O	O	O	O	O	O	O	O	O	O	O	O	O	O	O	O	O	O	O	O	O	O	O	O	O	O	O	O	O	O	O	O	O
B. nigra	BniB02g36310K	49048958	49053028	O	O	O	O	O	O	O	O	O	O	O	O	O	O	O	O	O	O	O	O	O	O	O	O	O	O	O	O	O	O	O	O	O	O	O	O	O	O	O	O	O	O	O	O	O	O
B. nigra	BniB03g03840K	1585211	1588490	O	O	O	O	O	W	O	O	O	O	O	O	O	W	W	O	W	O	O	W	O	W	O	O	W	O	W	O	O	O	O	O	O	O	O	O	O	O	O	O	O	W	W	O	W	O
B. nigra	BniB03g06770K	2716706	2718883	O	O	O	O	O	W	O	O	O	O	O	O	O	W	W	O	W	W	O	W	O	W	O	O	W	O	W	O	O	O	O	O	O	O	O	O	O	O	O	O	O	W	W	O	W	O
B. nigra	BniB03g09270K	3745817	3757147	O	O	O	O	O	O	W	O	O	O	O	O	W	O	W	O	O	W	W	W	O	W	O	O	W	O	O	O	O	O	O	O	O	O	O	O	O	O	O	O	O	W	W	O	W	O
B. nigra	BniB03g22770K	10737894	10738673	W	W	W	O	O	O	O	O	O	O	O	O	O	O	O	O	O	O	O	O	O	O	O	O	O	O	O	O	O	O	O	O	O	O	O	O	O	W	O	O	W	O	W	O	O	O
B. nigra	BniB03g24110K	11519373	11520528	W	W	W	O	O	O	O	O	O	O	O	O	O	O	O	O	O	O	O	O	O	O	O	O	O	O	O	O	O	O	O	O	O	O	O	O	O	W	O	O	W	O	W	O	O	O
B. nigra	BniB03g37890K	20475922	20478366	O	O	O	O	O	O	O	O	O	O	O	O	O	O	O	O	O	O	O	O	O	O	O	O	O	W	O	O	O	O	O	O	O	O	O	O	O	O	O	O	W	O	W	O	O	O
B. nigra	BniB03g37910K	20481747	20484266	O	O	O	O	O	O	O	O	O	O	O	O	O	O	O	O	O	O	O	O	O	O	O	O	O	W	O	O	O	O	O	O	O	O	O	O	O	O	O	O	W	O	W	O	O	O
B. nigra	BniB03g40000K	22043936	22046188	O	O	O	O	O	O	O	O	O	O	O	O	O	O	O	O	O	O	O	O	O	O	O	O	O	W	O	O	O	W	W	O	O	O	O	O	O	O	O	O	O	O	O	W	O	O
B. nigra	BniB03g45990K	26380316	26382487	O	O	O	O	W	O	O	O	O	O	O	O	O	O	O	O	O	O	O	O	O	O	O	O	O	W	O	O	O	O	O	O	W	O	O	O	O	O	O	O	O	O	O	O	O	O
B. nigra	BniB03g46000K	26383033	26392963	O	O	O	O	W	O	O	O	O	O	O	O	O	O	O	O	O	O	O	O	O	O	O	O	O	W	O	O	O	O	O	O	W	O	O	O	O	O	O	O	O	O	O	O	O	O
B. nigra	BniB03g48870K	28461835	28466362	O	O	O	O	W	O	O	O	O	O	O	O	O	O	O	O	O	O	O	O	O	O	O	O	O	W	O	O	O	O	O	O	O	O	O	O	O	O	O	O	O	O	O	O	O	O
B. nigra	BniB03g48890K	28506267	28524850	O	O	O	O	W	O	O	O	O	O	O	O	O	O	O	O	O	O	O	O	O	O	O	O	O	W	O	O	O	O	O	O	O	O	O	O	O	O	O	O	O	O	O	O	O	O
B. nigra	BniB03g48900K	28529266	28532558	O	O	O	O	W	O	O	O	O	O	O	O	O	O	O	O	O	O	O	O	O	O	O	O	O	W	O	O	O	O	O	O	O	O	O	O	O	O	O	O	O	O	O	O	O	O
B. nigra	BniB03g48910K	28534898	28539320	O	O	O	O	W	O	O	O	O	O	O	O	O	O	O	O	O	O	O	O	O	O	O	O	O	W	O	O	O	O	O	O	O	O	O	O	O	O	O	O	O	O	O	O	O	O
B. nigra	BniB03g48920K	28540302	28546709	O	O	O	O	W	O	O	O	O	O	O	O	O	O	O	O	O	O	O	O	O	O	O	O	O	W	O	O	O	O	O	O	O	O	O	O	O	O	O	O	O	O	O	O	O	O
B. nigra	BniB03g56700K	43486588	43488985	O	O	O	O	O	O	O	O	O	O	O	O	O	O	O	O	O	O	O	O	O	O	O	O	O	O	O	O	O	O	O	O	O	O	O	O	O	O	O	O	O	O	O	O	O	O
B. nigra	BniB04g05620K	2976926	2979707	O	O	O	O	O	O	O	O	O	O	O	O	O	W	W	O	W	W	O	W	O	W	O	O	W	O	W	O	O	O	O	O	O	O	O	O	O	O	O	O	O	W	W	O	W	O
B. nigra	BniB04g07850K	4047422	4051195	O	O	O	O	O	O	W	O	O	O	O	O	W	O	W	O	O	W	W	O	O	O	O	O	W	O	O	O	O	O	O	O	O	O	O	O	O	O	W	O	O	W	W	O	W	O
B. nigra	BniB04g13840K	7178584	7181083	O	O	W	O	O	O	O	O	O	O	O	O	W	O	O	O	O	W	O	O	O	O	O	O	W	O	O	O	O	O	O	O	O	O	O	O	O	O	O	O	O	W	W	O	O	O
B. nigra	BniB04g15260K	8052542	8055824	O	O	W	O	O	O	O	O	O	O	O	O	O	O	O	O	O	O	O	O	O	O	O	O	W	O	O	O	O	O	O	W	O	O	O	O	O	O	O	O	O	W	W	O	O	O
B. nigra	BniB04g17780K	9597725	9600389	O	W	W	O	O	O	O	O	O	O	O	O	O	O	O	O	O	O	O	O	O	O	O	O	O	O	O	O	O	O	O	O	O	O	O	O	O	W	O	O	W	W	W	O	O	O
B. nigra	BniB04g23670K	13618422	13621258	W	W	W	W	O	O	O	O	O	W	O	O	O	O	O	O	O	O	O	O	O	O	O	O	O	W	O	W	O	O	O	O	O	O	O	O	O	O	O	O	W	O	W	O	O	O
B. nigra	BniB04g25090K	14655184	14657818	O	W	W	W	O	O	O	O	O	W	O	O	O	O	O	O	O	O	O	O	O	O	O	O	O	W	O	W	O	O	O	O	O	O	O	O	O	O	O	O	W	O	W	O	O	O
B. nigra	BniB04g26410K	15418529	15420372	O	W	W	W	O	O	O	O	O	W	O	O	O	O	O	O	O	O	O	O	O	O	W	O	O	W	O	W	O	O	O	O	O	O	O	O	O	O	O	O	W	O	W	O	O	W
B. nigra	BniB04g27300K	15894483	15898095	O	O	W	W	O	O	O	O	W	W	O	O	O	O	O	O	O	O	O	O	O	O	W	O	O	W	O	W	O	O	O	O	O	O	O	O	O	O	O	O	W	O	W	O	O	W
B. nigra	BniB04g30450K	17451248	17453650	O	O	W	W	O	O	O	O	O	W	O	O	O	O	O	O	O	O	O	O	O	O	O	O	O	W	O	W	W	O	O	O	O	O	O	O	O	O	O	O	W	O	W	O	O	O
B. nigra	BniB04g30470K	17474388	17477102	O	O	W	W	O	O	O	O	O	W	O	O	O	O	O	O	O	O	O	O	O	O	O	O	O	W	O	W	W	O	O	O	O	O	O	O	O	O	O	O	W	O	W	O	O	O
B. nigra	BniB04g30480K	17479508	17482177	O	O	W	W	O	O	O	O	O	W	O	O	O	O	O	O	O	O	O	O	O	O	O	O	O	W	O	W	W	O	O	O	O	O	O	O	O	O	O	O	W	O	W	O	O	O
B. nigra	BniB04g30500K	17493270	17498607	O	O	W	W	O	O	O	O	O	W	O	O	O	O	O	O	O	O	O	O	O	O	O	O	O	W	O	W	W	O	O	O	O	O	O	O	O	O	O	O	W	O	W	O	O	O
B. nigra	BniB04g31000K	17763938	17766385	O	O	W	W	O	O	O	O	O	W	O	O	O	O	O	O	O	O	O	O	O	O	O	O	O	W	O	W	W	O	O	O	O	O	O	O	O	O	O	O	W	O	W	O	O	O
B. nigra	BniB04g31020K	17768495	17771086	O	O	W	W	O	O	O	O	O	W	O	O	O	O	O	O	O	O	O	O	O	O	O	O	O	W	O	W	W	O	O	O	O	O	O	O	O	O	O	O	W	O	W	O	O	O
B. nigra	BniB04g31060K	17785888	17789062	O	O	W	W	O	O	O	O	O	W	O	O	O	O	O	O	O	O	O	O	O	O	O	O	O	W	O	W	W	O	O	O	O	O	O	O	O	O	O	O	W	O	W	O	O	O
B. nigra	BniB04g31070K	17790225	17793434	O	O	W	W	O	O	O	O	O	W	O	O	O	O	O	O	O	O	O	O	O	O	O	O	O	W	O	W	W	O	O	O	O	O	O	O	O	O	O	O	W	O	W	O	O	O
B. nigra	BniB04g34070K	19638320	19639957	O	O	W	W	O	O	O	O	O	O	O	O	O	O	O	O	O	O	O	O	O	O	O	O	O	W	O	W	W	O	O	O	O	O	O	O	O	O	O	O	W	O	W	O	O	O
B. nigra	BniB04g35720K	20837080	20839387	O	O	O	O	O	O	O	O	O	O	O	O	O	O	O	O	O	O	O	O	O	O	O	O	O	W	O	O	O	O	O	O	O	O	O	O	O	O	O	O	W	O	W	O	O	O
B. nigra	BniB04g35730K	20842904	20844964	O	O	O	O	O	O	O	O	O	O	O	O	O	O	O	O	O	O	O	O	O	O	O	O	O	W	O	O	O	O	O	O	O	O	O	O	O	O	O	O	W	O	W	O	O	O
B. nigra	BniB04g35770K	20869351	20871432	O	O	O	O	O	O	O	O	O	O	O	O	O	O	O	O	O	O	O	O	O	O	O	O	O	W	O	O	O	O	O	O	O	O	O	O	O	O	O	O	W	O	W	O	O	O
B. nigra	BniB04g37380K	22177843	22180871	O	O	O	O	O	O	O	O	O	O	W	W	O	O	O	O	O	O	O	O	O	O	O	O	O	W	O	O	O	W	W	O	O	O	O	O	O	O	O	O	O	O	O	W	O	O
B. nigra	BniB04g39470K	24042056	24044005	O	O	O	O	W	O	O	O	O	O	O	O	O	O	O	O	O	O	O	O	O	O	O	O	O	W	O	O	O	W	O	O	W	O	O	O	O	O	O	O	O	O	O	W	O	O
B. nigra	BniB04g39880K	24416056	24418350	O	O	O	O	W	O	O	O	O	O	O	O	O	O	O	O	O	O	O	O	O	O	O	O	O	W	O	O	O	W	O	O	W	O	O	O	W	O	O	O	O	O	O	W	O	O
B. nigra	BniB04g41690K	27423345	27425859	O	O	O	O	W	O	O	O	O	O	O	O	O	O	O	O	O	O	O	O	W	O	O	O	O	W	O	O	O	O	O	O	O	O	O	O	O	O	O	O	O	O	O	O	O	O
B. nigra	BniB04g53270K	44563958	44565229	O	O	O	O	O	O	O	O	O	O	O	O	O	O	O	O	O	O	O	O	O	O	O	O	O	O	O	O	O	O	O	O	O	O	O	O	O	O	O	O	O	O	O	O	O	O
B. nigra	BniB04g53290K	44578047	44579318	O	O	O	O	O	O	O	O	O	O	O	O	O	O	O	O	O	O	O	O	O	O	O	O	O	O	O	O	O	O	O	O	O	O	O	O	O	O	O	O	O	O	O	O	O	O
B. nigra	BniB05g08730K	4716718	4718516	O	O	O	O	O	O	W	O	O	O	O	O	W	O	W	O	O	W	W	O	O	O	O	O	W	O	O	O	O	O	O	O	O	O	O	O	O	O	W	W	O	W	W	O	W	O
B. nigra	BniB05g14930K	7449236	7449964	O	O	W	O	O	O	O	O	O	O	O	O	W	O	O	O	O	W	O	O	O	O	O	O	W	O	O	O	O	O	O	O	O	O	O	O	O	O	O	O	O	W	W	O	O	O
B. nigra	BniB05g17460K	8752454	8753737	O	O	W	O	O	O	O	O	O	O	O	O	O	O	O	O	O	O	O	O	O	O	O	O	W	O	O	O	O	O	O	O	O	O	O	O	O	O	O	O	O	W	W	O	O	O
B. nigra	BniB05g21260K	10787938	10793732	W	W	W	O	O	O	O	O	O	O	O	O	O	O	O	O	O	O	O	O	O	O	O	O	O	O	O	O	O	O	O	O	O	O	O	O	O	W	O	O	W	O	W	O	O	O
B. nigra	BniB05g21290K	10799907	10802504	W	W	W	O	O	O	O	O	O	O	O	O	O	O	O	O	O	O	O	O	O	O	O	O	O	O	O	O	O	O	O	O	O	O	O	O	O	W	O	O	W	O	W	O	O	O
B. nigra	BniB05g21300K	10816194	10818084	W	W	W	O	O	O	O	O	O	O	O	O	O	O	O	O	O	O	O	O	O	O	O	O	O	O	O	O	O	O	O	O	O	O	O	O	O	W	O	O	W	O	W	O	O	O
B. nigra	BniB05g21310K	10825736	10828330	W	W	W	O	O	O	O	O	O	O	O	O	O	O	O	O	O	O	O	O	O	O	O	O	O	O	O	O	O	O	O	O	O	O	O	O	O	W	O	O	W	O	W	O	O	O
B. nigra	BniB05g21330K	10840749	10843340	W	W	W	O	O	O	O	O	O	O	O	O	O	O	O	O	O	O	O	O	O	O	O	O	O	O	O	O	O	O	O	O	O	O	O	O	O	W	O	O	W	O	W	O	O	O
B. nigra	BniB05g25120K	12871199	12873758	W	W	W	O	O	O	O	O	O	W	O	O	O	O	O	O	O	O	O	O	O	O	O	O	O	W	O	W	O	O	O	O	O	O	O	O	O	O	O	O	W	O	W	O	O	O
B. nigra	BniB05g25130K	12874822	12882008	W	W	W	O	O	O	O	O	O	W	O	O	O	O	O	O	O	O	O	O	O	O	O	O	O	W	O	W	O	O	O	O	O	O	O	O	O	O	O	O	W	O	W	O	O	O
B. nigra	BniB05g39460K	23039973	23044080	O	O	O	O	O	O	O	O	O	O	W	O	O	O	O	O	O	O	O	O	O	O	O	O	O	W	O	O	O	W	W	O	W	O	O	O	O	O	O	O	O	O	O	W	O	O
B. nigra	BniB05g44620K	27747766	27748602	O	O	O	O	W	O	O	O	O	O	O	O	O	O	O	O	O	O	O	O	W	O	O	O	O	W	O	O	O	O	O	O	O	O	O	O	O	O	O	O	O	O	O	O	O	O
B. nigra	BniB06g03780K	2093919	2095289	O	O	O	O	O	W	O	O	O	O	O	O	O	W	W	O	W	W	O	W	O	W	O	O	W	O	W	O	O	O	O	O	O	O	O	O	O	O	O	O	O	W	W	O	W	O
B. nigra	BniB06g10870K	5880261	5882865	O	O	W	O	O	O	W	O	O	O	O	O	W	O	W	O	O	W	W	O	O	O	O	O	W	O	O	O	O	O	O	O	O	O	O	O	O	O	W	W	O	W	W	O	O	O
B. nigra	BniB06g22830K	14024175	14026490	W	W	W	W	O	O	O	O	O	W	O	O	O	O	O	O	O	O	O	O	O	O	O	O	O	W	O	W	O	O	O	O	O	O	O	O	O	O	O	O	W	O	W	O	O	O
B. nigra	BniB06g22840K	14031896	14034217	W	W	W	W	O	O	O	O	O	W	O	O	O	O	O	O	O	O	O	O	O	O	O	O	O	W	O	W	O	O	O	O	O	O	O	O	O	O	O	O	W	O	W	O	O	O
B. nigra	BniB06g22880K	14068364	14074437	W	W	W	W	O	O	O	O	O	W	O	O	O	O	O	O	O	O	O	O	O	O	O	O	O	W	O	W	O	O	O	O	O	O	O	O	O	O	O	O	W	O	W	O	O	O
B. nigra	BniB06g36210K	44739366	44744537	O	O	O	O	O	O	O	O	O	O	O	O	O	O	O	O	O	O	O	O	O	O	O	O	O	O	O	O	O	O	O	O	O	O	O	O	O	O	O	O	O	O	O	O	O	O
B. nigra	BniB06g36480K	45134742	45138890	O	O	O	O	O	O	O	O	O	O	O	O	O	O	O	O	O	O	O	O	O	O	O	O	O	O	O	O	O	O	O	O	O	O	O	O	O	O	O	O	O	O	O	O	O	O
B. nigra	BniB06g39600K	47239085	47241577	O	O	O	O	O	O	O	O	O	O	O	O	O	O	O	O	O	O	O	O	O	O	O	O	O	O	O	O	O	O	O	O	O	O	O	O	O	O	O	O	O	O	O	O	O	O
B. nigra	BniB06g42770K	49290468	49292855	O	O	O	O	O	O	O	O	O	O	O	O	O	O	O	O	O	O	O	O	O	O	O	O	O	O	O	O	O	O	O	O	O	O	O	O	O	O	O	O	O	O	O	O	O	O
B. nigra	BniB06g42780K	49294228	49295940	O	O	O	O	O	O	O	O	O	O	O	O	O	O	O	O	O	O	O	O	O	O	O	O	O	O	O	O	O	O	O	O	O	O	O	O	O	O	O	O	O	O	O	O	O	O
B. nigra	BniB06g42800K	49303700	49306999	O	O	O	O	O	O	O	O	O	O	O	O	O	O	O	O	O	O	O	O	O	O	O	O	O	O	O	O	O	O	O	O	O	O	O	O	O	O	O	O	O	O	O	O	O	O
B. nigra	BniB07g05530K	5104659	5110138	O	O	O	O	O	O	W	O	O	O	O	O	W	O	W	O	O	W	W	O	O	O	O	O	W	O	O	O	O	O	O	O	O	O	O	O	O	O	W	W	O	W	W	O	O	O
B. nigra	BniB07g10060K	10747087	10749591	W	W	W	O	O	O	O	O	O	O	O	O	O	O	O	O	O	O	O	O	O	O	O	O	O	O	O	O	O	O	O	O	O	O	O	O	O	W	O	O	W	O	W	O	O	O
B. nigra	BniB07g21510K	36523022	36525244	O	O	O	O	O	O	O	O	O	O	O	O	O	O	O	O	O	O	O	O	O	O	O	O	O	O	O	O	O	O	O	O	O	O	O	O	O	O	O	O	O	O	O	O	O	O
B. nigra	BniB07g21960K	36927525	36928172	O	O	O	O	O	O	O	O	O	O	O	O	O	O	O	O	O	O	O	O	O	O	O	O	O	O	O	O	O	O	O	O	O	O	O	O	O	O	O	O	O	O	O	O	O	O
B. nigra	BniB07g22040K	36978205	36979497	O	O	O	O	O	O	O	O	O	O	O	O	O	O	O	O	O	O	O	O	O	O	O	O	O	O	O	O	O	O	O	O	O	O	O	O	O	O	O	O	O	O	O	O	O	O
B. nigra	BniB07g23370K	37957908	37960657	O	O	O	O	O	O	O	O	O	O	O	O	O	O	O	O	O	O	O	O	O	O	O	O	O	O	O	O	O	O	O	O	O	O	O	O	O	O	O	O	O	O	O	O	O	O
B. nigra	BniB07g30230K	42668114	42670806	O	O	O	O	O	O	O	O	O	O	O	O	O	O	O	O	O	O	O	O	O	O	O	O	O	O	O	O	O	O	O	O	O	O	O	O	O	O	O	O	O	O	O	O	O	O
B. nigra	BniB07g32250K	44055073	44057628	O	O	O	O	O	O	O	O	O	O	O	O	O	O	O	O	O	O	O	O	O	O	O	O	O	O	O	O	O	O	O	O	O	O	O	O	O	O	O	O	O	O	O	O	O	O
B. nigra	BniB07g33660K	44808894	44810424	O	O	O	O	O	O	O	O	O	O	O	O	O	O	O	O	O	O	O	O	O	O	O	O	O	O	O	O	O	O	O	O	O	O	O	O	O	O	O	O	O	O	O	O	O	O
B. nigra	BniB07g40430K	49194719	49195552	O	O	O	O	O	O	O	O	O	O	O	O	O	O	O	O	O	O	O	O	O	O	O	O	O	O	O	O	O	O	O	O	O	O	O	O	O	O	O	O	O	O	O	O	O	O
B. nigra	BniB08g08020K	4839282	4840034	O	O	O	O	O	O	W	O	O	O	O	O	W	O	W	O	O	W	W	O	O	O	O	O	W	O	O	O	O	O	O	O	O	O	O	O	O	O	W	W	O	W	W	O	O	O
B. nigra	BniB08g12700K	6906019	6907626	O	O	W	O	O	O	O	O	O	O	O	O	W	O	O	O	O	W	O	O	O	O	O	O	W	O	O	O	O	O	O	O	O	O	O	O	O	O	O	W	O	W	W	O	O	O
B. nigra	BniB08g14200K	7659168	7660637	O	O	W	O	O	O	O	O	O	O	O	O	W	O	O	O	O	W	O	O	O	O	O	O	W	O	O	O	O	O	O	W	O	O	O	O	O	O	O	O	O	W	W	O	O	O
B. nigra	BniB08g14470K	7774814	7776139	O	O	W	O	O	O	O	O	O	O	O	O	W	O	O	O	O	O	O	O	O	O	O	O	W	O	O	O	O	O	O	W	O	O	O	O	O	O	O	O	O	W	W	O	O	O
B. nigra	BniB08g19990K	11165862	11168159	W	W	W	O	O	O	O	O	O	O	O	O	O	O	O	O	O	O	O	O	O	O	O	O	O	O	O	O	O	O	O	O	O	O	O	O	O	W	O	O	W	O	W	O	O	O
B. nigra	BniB08g21900K	12320795	12323621	W	W	W	O	O	O	O	O	O	W	O	O	O	O	O	O	O	O	O	O	O	O	O	O	O	W	O	O	O	O	O	O	O	O	O	O	O	O	O	O	W	O	W	O	O	O
B. nigra	BniB08g31230K	19358090	19361610	O	O	W	W	O	O	O	O	O	O	O	O	O	O	O	O	O	O	O	O	O	O	O	O	O	W	O	W	W	O	O	O	O	O	O	O	O	O	O	O	W	O	W	O	O	O
B. nigra	BniB08g32370K	20477814	20479946	O	O	O	O	O	O	O	O	O	O	O	O	O	O	O	O	O	O	O	O	O	O	O	O	O	W	O	O	O	O	O	O	O	O	O	O	O	O	O	O	W	O	W	O	O	O
B. nigra	BniB08g37970K	25868149	25873932	O	O	O	O	W	O	O	O	O	O	O	O	O	O	O	O	O	O	O	O	O	O	O	W	O	W	O	O	O	O	O	O	W	O	O	O	W	O	O	O	O	O	O	O	O	O
B. nigra	BniB08g38010K	25887955	25890225	O	O	O	O	W	O	O	O	O	O	O	O	O	O	O	O	O	O	O	O	O	O	O	W	O	W	O	O	O	O	O	O	W	O	O	O	W	O	O	O	O	O	O	O	O	O
B. nigra	BniB08g46860K	34642047	34647393	O	O	O	O	W	O	O	W	O	O	O	O	O	O	O	O	O	O	O	O	O	O	O	O	O	O	O	O	O	O	O	O	O	O	O	O	O	O	O	O	O	O	O	O	O	O
B. nigra	BniContig_02620K	79071	79911	O	O	O	O	O	O	O	O	O	O	O	O	O	O	O	O	O	O	O	O	O	O	O	O	O	O	W	O	O	O	O	O	O	O	O	O	O	O	O	O	O	O	W	O	O	O
B. nigra	BniContig_04940K	2212	3052	O	O	O	O	O	O	O	O	O	O	O	O	O	O	O	O	O	O	O	O	O	O	O	O	O	O	O	O	O	O	O	O	O	O	O	O	O	O	O	O	O	O	W	O	O	O
B. nigra	BniContig_11870K	4190	6490	O	O	O	O	O	O	O	O	O	O	O	O	O	O	O	O	O	O	O	O	O	O	O	O	O	O	O	O	O	O	O	O	O	O	O	O	O	O	O	O	O	O	W	O	O	O
			Ws no.	22	27	53	19	14	9	11	1	1	21	2	1	17	10	21	0	10	21	11	11	2	11	2	2	30	45	11	21	10	5	3	4	7	0	0	0	3	15	10	11	44	36	77	5	9	2
Species	RLK genes	Start	End	A7	A8.dy09	A9.dy05	C6.dy13	C8	CRQTL-GN_2	Dw12	Dw16	Dw3	LepR1	LRA9-1	LRA9-2	LRC5	qFR10-1	qFR10-2	qFR11-1	qFR11-3	qSR10-1	qSR10-2	qSR10-3	qSR11-1	qSR11-2	Rlm3	SCR-C6	Sll14a	Sll14b	Sll2	SRA1	SRA2-1	SRA2-2	SRA6	SRA8	SRA9-1	SRC6-1	SRC6-2	SRC7	TS A09	AcB1-A4.1	AcB1-A5.1	AcB1-A5.1	BjCHI1	LMJR1	LMJR2	PhR2	PhR2	BRQTL-C1_1
S. arvensis	Sar01g00890R	443296	444764	O	O	O	O	O	O	O	O	O	O	O	O	O	O	O	O	O	O	O	O	O	O	O	O	W	O	W	O	O	O	O	O	O	O	O	O	O	O	O	O	O	O	W	O	O	O
S. arvensis	Sar01g00900R	445305	446966	O	O	O	O	O	O	O	O	O	O	O	O	O	O	O	O	O	O	O	O	O	O	O	O	W	O	W	O	O	O	O	O	O	O	O	O	O	O	O	O	O	O	W	O	O	O
S. arvensis	Sar01g01380R	611899	613971	O	O	O	O	O	O	O	O	O	O	O	O	O	O	O	O	O	O	O	O	O	O	O	O	W	O	W	O	O	O	O	O	O	O	O	O	O	O	O	O	O	W	W	O	O	O
S. arvensis	Sar01g01570R	707615	710396	O	O	O	O	O	O	O	O	O	O	O	O	O	O	O	O	O	O	O	O	O	O	O	O	W	O	W	O	O	O	O	O	O	O	O	O	O	O	O	O	O	W	W	O	O	O
S. arvensis	Sar01g02400R	1054515	1056410	O	O	O	O	O	O	O	O	O	O	O	O	O	W	O	O	W	O	O	W	O	W	O	O	W	O	W	O	O	O	O	O	O	O	O	O	O	O	O	O	O	W	W	O	O	O
S. arvensis	Sar01g02490R	1092815	1095502	O	O	O	O	O	O	O	O	O	O	O	O	O	W	O	O	W	O	O	W	O	W	O	O	W	O	W	O	O	O	O	O	O	O	O	O	O	O	O	O	O	W	W	O	O	O
S. arvensis	Sar01g03310R	1444262	1446682	O	O	O	O	O	W	O	O	O	O	O	O	O	W	W	O	W	O	O	W	O	W	O	O	W	O	W	O	O	O	O	O	O	O	O	O	O	O	O	O	O	W	W	O	O	O
S. arvensis	Sar01g03490R	1518260	1519978	O	O	O	O	O	W	O	O	O	O	O	O	O	W	W	O	W	O	O	W	O	W	O	O	W	O	W	O	O	O	O	O	O	O	O	O	O	O	O	O	O	W	W	O	O	O
S. arvensis	Sar01g03590R	1582320	1585074	O	O	O	O	O	W	O	O	O	O	O	O	O	W	W	O	W	O	O	W	O	W	O	O	W	O	W	O	O	O	O	O	O	O	O	O	O	O	O	O	O	W	W	O	W	O
S. arvensis	Sar01g04070R	1816887	1817990	O	O	O	O	O	W	O	O	O	O	O	O	O	W	W	O	W	W	O	W	O	W	O	O	W	O	W	O	O	O	O	O	O	O	O	O	O	O	O	O	O	W	W	O	W	O
S. arvensis	Sar01g04640R	2070262	2072708	O	O	O	O	O	W	O	O	O	O	O	O	O	W	W	O	W	W	O	W	O	W	O	O	W	O	W	O	O	O	O	O	O	O	O	O	O	O	O	O	O	W	W	O	W	O
S. arvensis	Sar01g05410R	2466369	2472046	O	O	O	O	O	W	O	O	O	O	O	O	O	W	W	O	W	W	O	W	O	W	O	O	W	O	W	O	O	O	O	O	O	O	O	O	O	O	O	O	O	W	W	O	W	O
S. arvensis	Sar01g05510R	2520682	2525489	O	O	O	O	O	W	O	O	O	O	O	O	O	W	W	O	W	W	O	W	O	W	O	O	W	O	W	O	O	O	O	O	O	O	O	O	O	O	O	O	O	W	W	O	W	O
S. arvensis	Sar01g05550R	2549232	2552539	O	O	O	O	O	W	O	O	O	O	O	O	O	W	W	O	W	W	O	W	O	W	O	O	W	O	W	O	O	O	O	O	O	O	O	O	O	O	O	O	O	W	W	O	W	O
S. arvensis	Sar01g05560R	2555762	2560479	O	O	O	O	O	W	O	O	O	O	O	O	O	W	W	O	W	W	O	W	O	W	O	O	W	O	W	O	O	O	O	O	O	O	O	O	O	O	O	O	O	W	W	O	W	O
S. arvensis	Sar01g05590R	2584223	2587529	O	O	O	O	O	W	O	O	O	O	O	O	O	W	W	O	W	W	O	W	O	W	O	O	W	O	W	O	O	O	O	O	O	O	O	O	O	O	O	O	O	W	W	O	W	O
S. arvensis	Sar01g05610R	2591485	2595589	O	O	O	O	O	W	O	O	O	O	O	O	O	W	W	O	W	W	O	W	O	W	O	O	W	O	W	O	O	O	O	O	O	O	O	O	O	O	O	O	O	W	W	O	W	O
S. arvensis	Sar01g06280R	2934704	2936336	O	O	O	O	O	O	O	O	O	O	O	O	O	W	W	O	W	W	O	W	O	W	O	O	W	O	W	O	O	O	O	O	O	O	O	O	O	O	O	O	O	W	W	O	W	O
S. arvensis	Sar01g07850R	3744274	3747699	O	O	O	O	O	O	W	O	O	O	O	O	W	O	W	O	O	W	W	W	O	W	O	O	W	O	O	O	O	O	O	O	O	O	O	O	O	O	O	O	O	W	W	O	W	O
S. arvensis	Sar01g08680R	4109057	4110619	O	O	O	O	O	O	W	O	O	O	O	O	W	O	W	O	O	W	W	O	O	O	O	O	W	O	O	O	O	O	O	O	O	O	O	O	O	O	W	O	O	W	W	O	W	O
S. arvensis	Sar01g08690R	4113296	4114861	O	O	O	O	O	O	W	O	O	O	O	O	W	O	W	O	O	W	W	O	O	O	O	O	W	O	O	O	O	O	O	O	O	O	O	O	O	O	W	O	O	W	W	O	W	O
S. arvensis	Sar01g08700R	4117572	4119137	O	O	O	O	O	O	W	O	O	O	O	O	W	O	W	O	O	W	W	O	O	O	O	O	W	O	O	O	O	O	O	O	O	O	O	O	O	O	W	O	O	W	W	O	W	O
S. arvensis	Sar01g09560R	4524352	4528018	O	O	O	O	O	O	W	O	O	O	O	O	W	O	W	O	O	W	W	O	O	O	O	O	W	O	O	O	O	O	O	O	O	O	O	O	O	O	W	W	O	W	W	O	W	O
S. arvensis	Sar01g10340R	4928644	4930530	O	O	O	O	O	O	W	O	O	O	O	O	W	O	W	O	O	W	W	O	O	O	O	O	W	O	O	O	O	O	O	O	O	O	O	O	O	O	W	W	O	W	W	O	O	O
S. arvensis	Sar01g11640R	5608099	5609412	O	O	W	O	O	O	W	O	O	O	O	O	W	O	W	O	O	W	W	O	O	O	O	O	W	O	O	O	O	O	O	O	O	O	O	O	O	O	W	W	O	W	W	O	O	O
S. arvensis	Sar01g11880R	5751144	5752517	O	O	W	O	O	O	W	O	O	O	O	O	W	O	W	O	O	W	W	O	O	O	O	O	W	O	O	O	O	O	O	O	O	O	O	O	O	O	W	W	O	W	W	O	O	O
S. arvensis	Sar01g12560R	6135231	6138990	O	O	W	O	O	O	W	O	O	O	O	O	W	O	W	O	O	W	W	O	O	O	O	O	W	O	O	O	O	O	O	O	O	O	O	O	O	O	W	W	O	W	W	O	O	O
S. arvensis	Sar01g12570R	6140716	6147197	O	O	W	O	O	O	W	O	O	O	O	O	W	O	W	O	O	W	W	O	O	O	O	O	W	O	O	O	O	O	O	O	O	O	O	O	O	O	W	W	O	W	W	O	O	O
S. arvensis	Sar01g12950R	6356726	6359796	O	O	W	O	O	O	W	O	O	O	O	O	W	O	W	O	O	W	W	O	O	O	O	O	W	O	O	O	O	O	O	O	O	O	O	O	O	O	W	W	O	W	W	O	O	O
S. arvensis	Sar01g14110R	7069704	7072497	O	O	W	O	O	O	O	O	O	O	O	O	W	O	O	O	O	W	O	O	O	O	O	O	W	O	O	O	O	O	O	O	O	O	O	O	O	O	O	W	O	W	W	O	O	O
S. arvensis	Sar01g14670R	7366770	7370010	O	O	W	O	O	O	O	O	O	O	O	O	W	O	O	O	O	W	O	O	O	O	O	O	W	O	O	O	O	O	O	O	O	O	O	O	O	O	O	O	O	W	W	O	O	O
S. arvensis	Sar01g14810R	7444370	7447164	O	O	W	O	O	O	O	O	O	O	O	O	W	O	O	O	O	W	O	O	O	O	O	O	W	O	O	O	O	O	O	O	O	O	O	O	O	O	O	O	O	W	W	O	O	O
S. arvensis	Sar01g14890R	7509719	7512716	O	O	W	O	O	O	O	O	O	O	O	O	W	O	O	O	O	W	O	O	O	O	O	O	W	O	O	O	O	O	O	W	O	O	O	O	O	O	O	O	O	W	W	O	O	O
S. arvensis	Sar01g15070R	7611428	7614014	O	O	W	O	O	O	O	O	O	O	O	O	W	O	O	O	O	W	O	O	O	O	O	O	W	O	O	O	O	O	O	W	O	O	O	O	O	O	O	O	O	W	W	O	O	O
S. arvensis	Sar01g15170R	7663022	7667115	O	O	W	O	O	O	O	O	O	O	O	O	W	O	O	O	O	W	O	O	O	O	O	O	W	O	O	O	O	O	O	W	O	O	O	O	O	O	O	O	O	W	W	O	O	O
S. arvensis	Sar01g16010R	8134881	8137439	O	O	W	O	O	O	O	O	O	O	O	O	O	O	O	O	O	O	O	O	O	O	O	O	W	O	O	O	O	O	O	W	O	O	O	O	O	O	O	O	O	W	W	O	O	O
S. arvensis	Sar01g16220R	8233959	8236943	O	O	W	O	O	O	O	O	O	O	O	O	O	O	O	O	O	O	O	O	O	O	O	O	W	O	O	O	O	O	O	W	O	O	O	O	O	O	O	O	O	W	W	O	O	O
S. arvensis	Sar01g16340R	8325318	8327135	O	O	W	O	O	O	O	O	O	O	O	O	O	O	O	O	O	O	O	O	O	O	O	O	W	O	O	O	O	O	O	W	O	O	O	O	O	O	O	O	O	W	W	O	O	O
S. arvensis	Sar01g16550R	8505355	8507875	O	O	W	O	O	O	O	O	O	O	O	O	O	O	O	O	O	O	O	O	O	O	O	O	W	O	O	O	O	O	O	O	O	O	O	O	O	O	O	O	O	W	W	O	O	O
S. arvensis	Sar01g16600R	8554569	8557049	O	O	W	O	O	O	O	O	O	O	O	O	O	O	O	O	O	O	O	O	O	O	O	O	W	O	O	O	O	O	O	O	O	O	O	O	O	O	O	O	O	W	W	O	O	O
S. arvensis	Sar01g16670R	8631757	8634265	O	O	W	O	O	O	O	O	O	O	O	O	O	O	O	O	O	O	O	O	O	O	O	O	W	O	O	O	O	O	O	O	O	O	O	O	O	O	O	O	O	W	W	O	O	O
S. arvensis	Sar01g18020R	9725093	9727728	O	W	W	O	O	O	O	O	O	O	O	O	O	O	O	O	O	O	O	O	O	O	O	O	O	O	O	O	O	O	O	O	O	O	O	O	O	W	O	O	W	W	W	O	O	O
S. arvensis	Sar01g18880R	10335434	10337102	W	W	W	O	O	O	O	O	O	O	O	O	O	O	O	O	O	O	O	O	O	O	O	O	O	O	O	O	O	O	O	O	O	O	O	O	O	W	O	O	W	W	W	O	O	O
S. arvensis	Sar01g18890R	10339519	10342046	W	W	W	O	O	O	O	O	O	O	O	O	O	O	O	O	O	O	O	O	O	O	O	O	O	O	O	O	O	O	O	O	O	O	O	O	O	W	O	O	W	W	W	O	O	O
S. arvensis	Sar01g19390R	10682662	10685133	W	W	W	O	O	O	O	O	O	O	O	O	O	O	O	O	O	O	O	O	O	O	O	O	O	O	O	O	O	O	O	O	O	O	O	O	O	W	O	O	W	O	W	O	O	O
S. arvensis	Sar01g19970R	11041348	11043965	W	W	W	O	O	O	O	O	O	O	O	O	O	O	O	O	O	O	O	O	O	O	O	O	O	O	O	O	O	O	O	O	O	O	O	O	O	W	O	O	W	O	W	O	O	O
S. arvensis	Sar01g20970R	11675066	11677872	W	W	W	O	O	O	O	O	O	O	O	O	O	O	O	O	O	O	O	O	O	O	O	O	O	O	O	O	O	O	O	O	O	O	O	O	O	W	O	O	W	O	W	O	O	O
S. arvensis	Sar01g21980R	12540176	12542233	W	W	W	O	O	O	O	O	O	W	O	O	O	O	O	O	O	O	O	O	O	O	O	O	O	W	O	W	O	O	O	O	O	O	O	O	O	O	O	O	W	O	W	O	O	O
S. arvensis	Sar01g22250R	12815689	12818170	W	W	W	O	O	O	O	O	O	W	O	O	O	O	O	O	O	O	O	O	O	O	O	O	O	W	O	W	O	O	O	O	O	O	O	O	O	O	O	O	W	O	W	O	O	O
S. arvensis	Sar01g22530R	13095096	13097095	W	W	W	O	O	O	O	O	O	W	O	O	O	O	O	O	O	O	O	O	O	O	O	O	O	W	O	W	O	O	O	O	O	O	O	O	O	O	O	O	W	O	W	O	O	O
S. arvensis	Sar01g22550R	13109029	13114431	W	W	W	O	O	O	O	O	O	W	O	O	O	O	O	O	O	O	O	O	O	O	O	O	O	W	O	W	O	O	O	O	O	O	O	O	O	O	O	O	W	O	W	O	O	O
S. arvensis	Sar01g23750R	14248165	14253084	W	W	W	W	O	O	O	O	O	W	O	O	O	O	O	O	O	O	O	O	O	O	O	O	O	W	O	W	O	O	O	O	O	O	O	O	O	O	O	O	W	O	W	O	O	O
S. arvensis	Sar01g26640R	33044208	33047014	O	O	O	O	W	O	O	W	O	O	O	O	O	O	O	O	O	O	O	O	O	O	O	O	O	O	O	O	O	O	O	O	O	W	W	O	O	O	O	O	O	O	O	O	O	O
S. arvensis	Sar01g28630R	36013814	36017271	O	O	O	O	O	O	O	O	O	O	O	O	O	O	O	O	O	O	O	O	O	O	O	O	O	O	O	O	O	O	O	O	O	O	O	O	O	O	O	O	O	O	O	O	O	O
S. arvensis	Sar01g29380R	36478378	36480354	O	O	O	O	O	O	O	O	O	O	O	O	O	O	O	O	O	O	O	O	O	O	O	O	O	O	O	O	O	O	O	O	O	O	O	O	O	O	O	O	O	O	O	O	O	O
S. arvensis	Sar01g29400R	36485267	36487249	O	O	O	O	O	O	O	O	O	O	O	O	O	O	O	O	O	O	O	O	O	O	O	O	O	O	O	O	O	O	O	O	O	O	O	O	O	O	O	O	O	O	O	O	O	O
S. arvensis	Sar01g31430R	37755777	37758193	O	O	O	O	O	O	O	O	O	O	O	O	O	O	O	O	O	O	O	O	O	O	O	O	O	O	O	O	O	O	O	O	O	O	O	O	O	O	O	O	O	O	O	O	O	O
S. arvensis	Sar01g31450R	37767048	37769354	O	O	O	O	O	O	O	O	O	O	O	O	O	O	O	O	O	O	O	O	O	O	O	O	O	O	O	O	O	O	O	O	O	O	O	O	O	O	O	O	O	O	O	O	O	O
S. arvensis	Sar01g31660R	37943064	37944485	O	O	O	O	O	O	O	O	O	O	O	O	O	O	O	O	O	O	O	O	O	O	O	O	O	O	O	O	O	O	O	O	O	O	O	O	O	O	O	O	O	O	O	O	O	O
S. arvensis	Sar01g32270R	38341574	38348771	O	O	O	O	O	O	O	O	O	O	O	O	O	O	O	O	O	O	O	O	O	O	O	O	O	O	O	O	O	O	O	O	O	O	O	O	O	O	O	O	O	O	O	O	O	O
S. arvensis	Sar01g33210R	39008240	39009562	O	O	O	O	O	O	O	O	O	O	O	O	O	O	O	O	O	O	O	O	O	O	O	O	O	O	O	O	O	O	O	O	O	O	O	O	O	O	O	O	O	O	O	O	O	O
S. arvensis	Sar01g34790R	40284149	40286757	O	O	O	O	O	O	O	O	O	O	O	O	O	O	O	O	O	O	O	O	O	O	O	O	O	O	O	O	O	O	O	O	O	O	O	O	O	O	O	O	O	O	O	O	O	O
S. arvensis	Sar01g36230R	41122082	41124071	O	O	O	O	O	O	O	O	O	O	O	O	O	O	O	O	O	O	O	O	O	O	O	O	O	O	O	O	O	O	O	O	O	O	O	O	O	O	O	O	O	O	O	O	O	O
S. arvensis	Sar01g36240R	41126188	41128128	O	O	O	O	O	O	O	O	O	O	O	O	O	O	O	O	O	O	O	O	O	O	O	O	O	O	O	O	O	O	O	O	O	O	O	O	O	O	O	O	O	O	O	O	O	O
S. arvensis	Sar01g36400R	41195816	41207187	O	O	O	O	O	O	O	O	O	O	O	O	O	O	O	O	O	O	O	O	O	O	O	O	O	O	O	O	O	O	O	O	O	O	O	O	O	O	O	O	O	O	O	O	O	O
S. arvensis	Sar01g37210R	41737489	41740499	O	O	O	O	O	O	O	O	O	O	O	O	O	O	O	O	O	O	O	O	O	O	O	O	O	O	O	O	O	O	O	O	O	O	O	O	O	O	O	O	O	O	O	O	O	O
S. arvensis	Sar01g37570R	41945817	41949620	O	O	O	O	O	O	O	O	O	O	O	O	O	O	O	O	O	O	O	O	O	O	O	O	O	O	O	O	O	O	O	O	O	O	O	O	O	O	O	O	O	O	O	O	O	O
S. arvensis	Sar01g38500R	42398511	42401774	O	O	O	O	O	O	O	O	O	O	O	O	O	O	O	O	O	O	O	O	O	O	O	O	O	O	O	O	O	O	O	O	O	O	O	O	O	O	O	O	O	O	O	O	O	O
S. arvensis	Sar01g38710R	42519832	42523123	O	O	O	O	O	O	O	O	O	O	O	O	O	O	O	O	O	O	O	O	O	O	O	O	O	O	O	O	O	O	O	O	O	O	O	O	O	O	O	O	O	O	O	O	O	O
S. arvensis	Sar01g41390R	43670066	43672363	O	O	O	O	O	O	O	O	O	O	O	O	O	O	O	O	O	O	O	O	O	O	O	O	O	O	O	O	O	O	O	O	O	O	O	O	O	O	O	O	O	O	O	O	O	O
S. arvensis	Sar01g42070R	43938867	43940857	O	O	O	O	O	O	O	O	O	O	O	O	O	O	O	O	O	O	O	O	O	O	O	O	O	O	O	O	O	O	O	O	O	O	O	O	O	O	O	O	O	O	O	O	O	O
S. arvensis	Sar01g45920R	45568609	45571557	O	O	O	O	O	O	O	O	O	O	O	O	O	O	O	O	O	O	O	O	O	O	O	O	O	O	O	O	O	O	O	O	O	O	O	O	O	O	O	O	O	O	O	O	O	O
S. arvensis	Sar01g46560R	45821851	45823887	O	O	O	O	O	O	O	O	O	O	O	O	O	O	O	O	O	O	O	O	O	O	O	O	O	O	O	O	O	O	O	O	O	O	O	O	O	O	O	O	O	O	O	O	O	O
S. arvensis	Sar01g47160R	46087825	46093146	O	O	O	O	O	O	O	O	O	O	O	O	O	O	O	O	O	O	O	O	O	O	O	O	O	O	O	O	O	O	O	O	O	O	O	O	O	O	O	O	O	O	O	O	O	O
S. arvensis	Sar01g47710R	46378904	46380847	O	O	O	O	O	O	O	O	O	O	O	O	O	O	O	O	O	O	O	O	O	O	O	O	O	O	O	O	O	O	O	O	O	O	O	O	O	O	O	O	O	O	O	O	O	O
S. arvensis	Sar02g00140R	251844	256894	O	O	O	O	O	O	O	O	O	O	O	O	O	O	O	O	O	O	O	O	O	O	O	O	O	O	W	O	O	O	O	O	O	O	O	O	O	O	O	O	O	O	W	O	O	O
S. arvensis	Sar02g01200R	820223	823554	O	O	O	O	O	O	O	O	O	O	O	O	O	O	O	O	O	O	O	O	O	O	O	O	W	O	W	O	O	O	O	O	O	O	O	O	O	O	O	O	O	W	W	O	O	O
S. arvensis	Sar02g01460R	944568	946103	O	O	O	O	O	O	O	O	O	O	O	O	O	O	O	O	O	O	O	O	O	O	O	O	W	O	W	O	O	O	O	O	O	O	O	O	O	O	O	O	O	W	W	O	O	O
S. arvensis	Sar02g02010R	1279001	1288824	O	O	O	O	O	W	O	O	O	O	O	O	O	W	W	O	W	O	O	W	O	W	O	O	W	O	W	O	O	O	O	O	O	O	O	O	O	O	O	O	O	W	W	O	O	O
S. arvensis	Sar02g02590R	1687903	1691126	O	O	O	O	O	W	O	O	O	O	O	O	O	W	W	O	W	W	O	W	O	W	O	O	W	O	W	O	O	O	O	O	O	O	O	O	O	O	O	O	O	W	W	O	W	O
S. arvensis	Sar02g02610R	1703164	1709209	O	O	O	O	O	W	O	O	O	O	O	O	O	W	W	O	W	W	O	W	O	W	O	O	W	O	W	O	O	O	O	O	O	O	O	O	O	O	O	O	O	W	W	O	W	O
S. arvensis	Sar02g02620R	1711106	1714816	O	O	O	O	O	W	O	O	O	O	O	O	O	W	W	O	W	W	O	W	O	W	O	O	W	O	W	O	O	O	O	O	O	O	O	O	O	O	O	O	O	W	W	O	W	O
S. arvensis	Sar02g02630R	1722345	1726773	O	O	O	O	O	W	O	O	O	O	O	O	O	W	W	O	W	W	O	W	O	W	O	O	W	O	W	O	O	O	O	O	O	O	O	O	O	O	O	O	O	W	W	O	W	O
S. arvensis	Sar02g04770R	3109253	3112409	O	O	O	O	O	O	O	O	O	O	O	O	W	W	W	O	W	W	O	W	O	W	O	O	W	O	W	O	O	O	O	O	O	O	O	O	O	O	O	O	O	W	W	O	W	O
S. arvensis	Sar02g05010R	3375638	3378503	O	O	O	O	O	O	O	O	O	O	O	O	W	O	W	O	O	W	W	W	O	W	O	O	W	O	W	O	O	O	O	O	O	O	O	O	O	O	O	O	O	W	W	O	W	O
S. arvensis	Sar02g11610R	20218077	20220566	O	O	O	W	O	O	O	O	O	O	O	O	O	O	O	O	O	O	O	O	O	O	O	O	O	W	O	O	W	O	O	O	O	O	O	O	O	O	O	O	W	O	W	O	O	O
S. arvensis	Sar02g12730R	21280487	21281869	O	O	O	O	O	O	O	O	O	O	O	O	O	O	O	O	O	O	O	O	O	O	O	O	O	W	O	O	O	W	W	O	O	O	O	O	O	O	O	O	W	O	W	O	O	O
S. arvensis	Sar02g13480R	21757501	21760196	O	O	O	O	O	O	O	O	O	O	O	O	O	O	O	O	O	O	O	O	O	O	O	O	O	W	O	O	O	W	W	O	O	O	O	O	O	O	O	O	O	O	O	W	O	O
S. arvensis	Sar02g14020R	22010221	22012668	O	O	O	O	O	O	O	O	O	O	O	O	O	O	O	O	O	O	O	O	O	O	O	O	O	W	O	O	O	W	W	O	O	O	O	O	O	O	O	O	O	O	O	W	O	O
S. arvensis	Sar02g14790R	22403196	22404494	O	O	O	O	O	O	O	O	O	O	W	W	O	O	O	O	O	O	O	O	O	O	O	O	O	W	O	O	O	W	W	O	O	O	O	O	O	O	O	O	O	O	O	W	O	O
S. arvensis	Sar02g15030R	22496500	22498518	O	O	O	O	O	O	O	O	O	O	W	W	O	O	O	O	O	O	O	O	O	O	O	O	O	W	O	O	O	W	W	O	O	O	O	O	O	O	O	O	O	O	O	W	O	O
S. arvensis	Sar02g15130R	22548895	22551802	O	O	O	O	O	O	O	O	O	O	W	W	O	O	O	O	O	O	O	O	O	O	O	O	O	W	O	O	O	W	W	O	O	O	O	O	O	O	O	O	O	O	O	W	O	O
S. arvensis	Sar02g16170R	23187213	23192814	O	O	O	O	O	O	O	O	O	O	W	O	O	O	O	O	O	O	O	O	O	O	O	O	O	W	O	O	O	W	W	O	W	O	O	O	O	O	O	O	O	O	O	W	O	O
S. arvensis	Sar02g17300R	23789011	23791876	O	O	O	O	O	O	O	O	O	O	O	O	O	O	O	O	O	O	O	O	O	O	O	O	O	W	O	O	O	W	O	O	W	O	O	O	O	O	O	O	O	O	O	W	O	O
S. arvensis	Sar02g17400R	23853490	23863795	O	O	O	O	O	O	O	O	O	O	O	O	O	O	O	O	O	O	O	O	O	O	O	O	O	W	O	O	O	W	O	O	W	O	O	O	O	O	O	O	O	O	O	W	O	O
S. arvensis	Sar02g18470R	24371415	24373241	O	O	O	O	W	O	O	O	O	O	O	O	O	O	O	O	O	O	O	O	O	O	O	O	O	W	O	O	O	W	O	O	W	O	O	O	W	O	O	O	O	O	O	W	O	O
S. arvensis	Sar02g19670R	25012478	25018151	O	O	O	O	W	O	O	O	O	O	O	O	O	O	O	O	O	O	O	O	O	O	O	O	O	W	O	O	O	O	O	O	W	O	O	O	W	O	O	O	O	O	O	O	O	O
S. arvensis	Sar02g19800R	25113739	25116097	O	O	O	O	W	O	O	O	O	O	O	O	O	O	O	O	O	O	O	O	O	O	O	W	O	W	O	O	O	O	O	O	W	O	O	O	W	O	O	O	O	O	O	O	O	O
S. arvensis	Sar02g20080R	25380673	25382028	O	O	O	O	W	O	O	O	O	O	O	O	O	O	O	O	O	O	O	O	O	O	O	W	O	W	O	O	O	O	O	O	W	O	O	O	W	O	O	O	O	O	O	O	O	O
S. arvensis	Sar02g20100R	25389555	25392110	O	O	O	O	W	O	O	O	O	O	O	O	O	O	O	O	O	O	O	O	O	O	O	W	O	W	O	O	O	O	O	O	W	O	O	O	W	O	O	O	O	O	O	O	O	O
S. arvensis	Sar02g20110R	25393116	25395747	O	O	O	O	W	O	O	O	O	O	O	O	O	O	O	O	O	O	O	O	O	O	O	W	O	W	O	O	O	O	O	O	W	O	O	O	W	O	O	O	O	O	O	O	O	O
S. arvensis	Sar02g20160R	25435973	25440110	O	O	O	O	W	O	O	O	O	O	O	O	O	O	O	O	O	O	O	O	O	O	O	W	O	W	O	O	O	O	O	O	W	O	O	O	W	O	O	O	O	O	O	O	O	O
S. arvensis	Sar02g20170R	25440790	25446015	O	O	O	O	W	O	O	O	O	O	O	O	O	O	O	O	O	O	O	O	O	O	O	W	O	W	O	O	O	O	O	O	W	O	O	O	W	O	O	O	O	O	O	O	O	O
S. arvensis	Sar02g20210R	25456720	25459199	O	O	O	O	W	O	O	O	O	O	O	O	O	O	O	O	O	O	O	O	O	O	O	W	O	W	O	O	O	O	O	O	W	O	O	O	W	O	O	O	O	O	O	O	O	O
S. arvensis	Sar02g20220R	25460246	25463654	O	O	O	O	W	O	O	O	O	O	O	O	O	O	O	O	O	O	O	O	O	O	O	W	O	W	O	O	O	O	O	O	W	O	O	O	W	O	O	O	O	O	O	O	O	O
S. arvensis	Sar02g20230R	25464150	25471394	O	O	O	O	W	O	O	O	O	O	O	O	O	O	O	O	O	O	O	O	O	O	O	W	O	W	O	O	O	O	O	O	W	O	O	O	W	O	O	O	O	O	O	O	O	O
S. arvensis	Sar02g20240R	25472300	25480365	O	O	O	O	W	O	O	O	O	O	O	O	O	O	O	O	O	O	O	O	O	O	O	W	O	W	O	O	O	O	O	O	W	O	O	O	W	O	O	O	O	O	O	O	O	O
S. arvensis	Sar02g20250R	25481995	25485014	O	O	O	O	W	O	O	O	O	O	O	O	O	O	O	O	O	O	O	O	O	O	O	W	O	W	O	O	O	O	O	O	W	O	O	O	W	O	O	O	O	O	O	O	O	O
S. arvensis	Sar02g20260R	25491313	25494430	O	O	O	O	W	O	O	O	O	O	O	O	O	O	O	O	O	O	O	O	O	O	O	W	O	W	O	O	O	O	O	O	W	O	O	O	W	O	O	O	O	O	O	O	O	O
S. arvensis	Sar02g20310R	25511527	25514224	O	O	O	O	W	O	O	O	O	O	O	O	O	O	O	O	O	O	O	O	O	O	O	W	O	W	O	O	O	O	O	O	W	O	O	O	W	O	O	O	O	O	O	O	O	O
S. arvensis	Sar02g21350R	26213387	26215969	O	O	O	O	W	O	O	O	O	O	O	O	O	O	O	O	O	O	O	O	O	O	O	W	O	W	O	O	O	O	O	O	W	O	O	O	O	O	O	O	O	O	O	O	O	O
S. arvensis	Sar02g22800R	27059237	27062330	O	O	O	O	W	O	O	O	O	O	O	O	O	O	O	O	O	O	O	O	O	O	O	O	O	W	O	O	O	O	O	O	O	O	O	O	O	O	O	O	O	O	O	O	O	O
S. arvensis	Sar02g23480R	27406987	27409684	O	O	O	O	W	O	O	O	O	O	O	O	O	O	O	O	O	O	O	O	W	O	O	O	O	W	O	O	O	O	O	O	O	O	O	O	O	O	O	O	O	O	O	O	O	O
S. arvensis	Sar02g26410R	28904739	28907598	O	O	O	O	W	O	O	W	O	O	O	O	O	O	O	O	O	O	O	O	O	O	O	O	O	O	O	O	O	O	O	O	O	O	O	O	O	O	O	O	O	O	O	O	O	O
S. arvensis	Sar02g26490R	28933508	28936117	O	O	O	O	W	O	O	W	O	O	O	O	O	O	O	O	O	O	O	O	O	O	O	O	O	O	O	O	O	O	O	O	O	O	O	O	O	O	O	O	O	O	O	O	O	O
S. arvensis	Sar02g26680R	29020908	29023651	O	O	O	O	W	O	O	W	O	O	O	O	O	O	O	O	O	O	O	O	O	O	O	O	O	O	O	O	O	O	O	O	O	O	O	O	O	O	O	O	O	O	O	O	O	O
S. arvensis	Sar02g26910R	29113223	29119342	O	O	O	O	W	O	O	W	O	O	O	O	O	O	O	O	O	O	O	O	O	O	O	O	O	O	O	O	O	O	O	O	O	O	O	O	O	O	O	O	O	O	O	O	O	O
S. arvensis	Sar02g27810R	29661753	29664814	O	O	O	O	W	O	O	W	O	O	O	O	O	O	O	O	O	O	O	O	O	O	O	O	O	O	O	O	O	O	O	O	O	O	O	W	O	O	O	O	O	O	O	O	O	O
S. arvensis	Sar02g27890R	29704234	29711462	O	O	O	O	W	O	O	W	O	O	O	O	O	O	O	O	O	O	O	O	O	O	O	O	O	O	O	O	O	O	O	O	O	O	O	W	O	O	O	O	O	O	O	O	O	O
S. arvensis	Sar02g27910R	29717568	29720584	O	O	O	O	W	O	O	W	O	O	O	O	O	O	O	O	O	O	O	O	O	O	O	O	O	O	O	O	O	O	O	O	O	O	O	W	O	O	O	O	O	O	O	O	O	O
S. arvensis	Sar02g28030R	29796149	29799666	O	O	O	O	W	O	O	W	O	O	O	O	O	O	O	O	O	O	O	O	O	O	O	O	O	O	O	O	O	O	O	O	O	O	O	W	O	O	O	O	O	O	O	O	O	O
S. arvensis	Sar02g28080R	29829862	29836112	O	O	O	O	W	O	O	W	O	O	O	O	O	O	O	O	O	O	O	O	O	O	O	O	O	O	O	O	O	O	O	O	O	O	O	W	O	O	O	O	O	O	O	O	O	O
S. arvensis	Sar02g28170R	29866447	29868474	O	O	O	O	W	O	O	W	O	O	O	O	O	O	O	O	O	O	O	O	O	O	O	O	O	O	O	O	O	O	O	O	O	O	O	W	O	O	O	O	O	O	O	O	O	O
S. arvensis	Sar02g28890R	30283674	30286075	O	O	O	O	W	O	O	W	O	O	O	O	O	O	O	O	O	O	O	O	O	O	O	O	O	O	O	O	O	O	O	O	O	W	W	W	O	O	O	O	O	O	O	O	O	O
S. arvensis	Sar02g29040R	30369945	30378552	O	O	O	O	W	O	O	W	O	O	O	O	O	O	O	O	O	O	O	O	O	O	O	O	O	O	O	O	O	O	O	O	O	W	W	W	O	O	O	O	O	O	O	O	O	O
S. arvensis	Sar02g29060R	30385522	30394851	O	O	O	O	W	O	O	W	O	O	O	O	O	O	O	O	O	O	O	O	O	O	O	O	O	O	O	O	O	O	O	O	O	W	W	W	O	O	O	O	O	O	O	O	O	O
S. arvensis	Sar02g30150R	30997075	31003787	O	O	O	O	W	O	O	W	O	O	O	O	O	O	O	O	O	O	O	O	O	O	O	O	O	O	O	O	O	O	O	O	O	W	W	W	O	O	O	O	O	O	O	O	O	O
S. arvensis	Sar02g30940R	31454089	31457012	O	O	O	O	W	O	O	W	O	O	O	O	O	O	O	O	O	O	O	O	O	O	O	O	O	O	O	O	O	O	O	O	O	W	W	W	O	O	O	O	O	O	O	O	O	O
S. arvensis	Sar02g30960R	31464334	31467531	O	O	O	O	W	O	O	W	O	O	O	O	O	O	O	O	O	O	O	O	O	O	O	O	O	O	O	O	O	O	O	O	O	W	W	W	O	O	O	O	O	O	O	O	O	O
S. arvensis	Sar02g30970R	31473333	31474778	O	O	O	O	W	O	O	W	O	O	O	O	O	O	O	O	O	O	O	O	O	O	O	O	O	O	O	O	O	O	O	O	O	W	W	W	O	O	O	O	O	O	O	O	O	O
S. arvensis	Sar02g30990R	31483409	31495925	O	O	O	O	W	O	O	W	O	O	O	O	O	O	O	O	O	O	O	O	O	O	O	O	O	O	O	O	O	O	O	O	O	W	W	W	O	O	O	O	O	O	O	O	O	O
S. arvensis	Sar02g31060R	31523942	31524952	O	O	O	O	W	O	O	W	O	O	O	O	O	O	O	O	O	O	O	O	O	O	O	O	O	O	O	O	O	O	O	O	O	W	W	W	O	O	O	O	O	O	O	O	O	O
S. arvensis	Sar02g31860R	31958350	31960377	O	O	O	O	W	O	O	W	O	O	O	O	O	O	O	O	O	O	O	O	O	O	O	O	O	O	O	O	O	O	O	O	O	W	W	O	O	O	O	O	O	O	O	O	O	O
S. arvensis	Sar02g32640R	32258193	32260403	O	O	O	O	W	O	O	W	O	O	O	O	O	O	O	O	O	O	O	O	O	O	O	O	O	O	O	O	O	O	O	O	O	W	W	O	O	O	O	O	O	O	O	O	O	O
S. arvensis	Sar02g33070R	32480107	32483033	O	O	O	O	W	O	O	W	O	O	O	O	O	O	O	O	O	O	O	O	O	O	O	O	O	O	O	O	O	O	O	O	O	W	W	O	O	O	O	O	O	O	O	O	O	O
S. arvensis	Sar02g33090R	32489611	32492307	O	O	O	O	W	O	O	W	O	O	O	O	O	O	O	O	O	O	O	O	O	O	O	O	O	O	O	O	O	O	O	O	O	W	W	O	O	O	O	O	O	O	O	O	O	O
S. arvensis	Sar02g33120R	32509325	32512454	O	O	O	O	W	O	O	W	O	O	O	O	O	O	O	O	O	O	O	O	O	O	O	O	O	O	O	O	O	O	O	O	O	W	W	O	O	O	O	O	O	O	O	O	O	O
S. arvensis	Sar02g33170R	32529508	32532611	O	O	O	O	W	O	O	W	O	O	O	O	O	O	O	O	O	O	O	O	O	O	O	O	O	O	O	O	O	O	O	O	O	W	W	O	O	O	O	O	O	O	O	O	O	O
S. arvensis	Sar02g33210R	32544975	32548098	O	O	O	O	W	O	O	W	O	O	O	O	O	O	O	O	O	O	O	O	O	O	O	O	O	O	O	O	O	O	O	O	O	W	W	O	O	O	O	O	O	O	O	O	O	O
S. arvensis	Sar02g33230R	32553619	32556868	O	O	O	O	W	O	O	W	O	O	O	O	O	O	O	O	O	O	O	O	O	O	O	O	O	O	O	O	O	O	O	O	O	W	W	O	O	O	O	O	O	O	O	O	O	O
S. arvensis	Sar02g33320R	32623344	32626610	O	O	O	O	W	O	O	W	O	O	O	O	O	O	O	O	O	O	O	O	O	O	O	O	O	O	O	O	O	O	O	O	O	W	W	O	O	O	O	O	O	O	O	O	O	O
S. arvensis	Sar02g33450R	32712601	32715687	O	O	O	O	W	O	O	W	O	O	O	O	O	O	O	O	O	O	O	O	O	O	O	O	O	O	O	O	O	O	O	O	O	W	W	O	O	O	O	O	O	O	O	O	O	O
S. arvensis	Sar02g33640R	32807134	32809805	O	O	O	O	W	O	O	W	O	O	O	O	O	O	O	O	O	O	O	O	O	O	O	O	O	O	O	O	O	O	O	O	O	W	W	O	O	O	O	O	O	O	O	O	O	O
S. arvensis	Sar02g34340R	33134170	33137640	O	O	O	O	W	O	O	W	O	O	O	O	O	O	O	O	O	O	O	O	O	O	O	O	O	O	O	O	O	O	O	O	O	W	W	O	O	O	O	O	O	O	O	O	O	O
S. arvensis	Sar02g35140R	33568951	33570608	O	O	O	O	W	O	O	W	O	O	O	O	O	O	O	O	O	O	O	O	O	O	O	O	O	O	O	O	O	O	O	O	O	W	W	O	O	O	O	O	O	O	O	O	O	O
S. arvensis	Sar02g35530R	33753901	33755937	O	O	O	O	W	O	O	W	O	O	O	O	O	O	O	O	O	O	O	O	O	O	O	O	O	O	O	O	O	O	O	O	O	W	W	O	O	O	O	O	O	O	O	O	O	O
S. arvensis	Sar02g36320R	34153218	34158168	O	O	O	O	W	O	O	W	O	O	O	O	O	O	O	O	O	O	O	O	O	O	O	O	O	O	O	O	O	O	O	O	O	W	W	O	O	O	O	O	O	O	O	O	O	O
S. arvensis	Sar02g36520R	34272784	34274562	O	O	O	O	W	O	O	W	O	O	O	O	O	O	O	O	O	O	O	O	O	O	O	O	O	O	O	O	O	O	O	O	O	W	W	O	O	O	O	O	O	O	O	O	O	O
S. arvensis	Sar02g37190R	34597123	34598844	O	O	O	O	W	O	O	W	O	O	O	O	O	O	O	O	O	O	O	O	O	O	O	O	O	O	O	O	O	O	O	O	O	O	O	O	O	O	O	O	O	O	O	O	O	O
S. arvensis	Sar02g37380R	34703142	34705041	O	O	O	O	W	O	O	W	O	O	O	O	O	O	O	O	O	O	O	O	O	O	O	O	O	O	O	O	O	O	O	O	O	O	O	O	O	O	O	O	O	O	O	O	O	O
S. arvensis	Sar02g38040R	35068163	35070730	O	O	O	O	W	O	O	W	O	O	O	O	O	O	O	O	O	O	O	O	O	O	O	O	O	O	O	O	O	O	O	O	O	O	O	O	O	O	O	O	O	O	O	O	O	O
S. arvensis	Sar02g38180R	35136742	35138735	O	O	O	O	O	O	O	W	O	O	O	O	O	O	O	O	O	O	O	O	O	O	O	O	O	O	O	O	O	O	O	O	O	O	O	O	O	O	O	O	O	O	O	O	O	O
S. arvensis	Sar02g38850R	35436790	35443536	O	O	O	O	O	O	O	W	O	O	O	O	O	O	O	O	O	O	O	O	O	O	O	O	O	O	O	O	O	O	O	O	O	O	O	O	O	O	O	O	O	O	O	O	O	O
S. arvensis	Sar02g39070R	35532711	35534735	O	O	O	O	O	O	O	O	O	O	O	O	O	O	O	O	O	O	O	O	O	O	O	O	O	O	O	O	O	O	O	O	O	O	O	O	O	O	O	O	O	O	O	O	O	O
S. arvensis	Sar02g39240R	35602738	35606086	O	O	O	O	O	O	O	O	O	O	O	O	O	O	O	O	O	O	O	O	O	O	O	O	O	O	O	O	O	O	O	O	O	O	O	O	O	O	O	O	O	O	O	O	O	O
S. arvensis	Sar02g39640R	35798688	35801961	O	O	O	O	O	O	O	O	O	O	O	O	O	O	O	O	O	O	O	O	O	O	O	O	O	O	O	O	O	O	O	O	O	O	O	O	O	O	O	O	O	O	O	O	O	O
S. arvensis	Sar02g40050R	35972066	35976826	O	O	O	O	O	O	O	O	O	O	O	O	O	O	O	O	O	O	O	O	O	O	O	O	O	O	O	O	O	O	O	O	O	O	O	O	O	O	O	O	O	O	O	O	O	O
S. arvensis	Sar02g41360R	36562089	36563480	O	O	O	O	O	O	O	O	O	O	O	O	O	O	O	O	O	O	O	O	O	O	O	O	O	O	O	O	O	O	O	O	O	O	O	O	O	O	O	O	O	O	O	O	O	O
S. arvensis	Sar02g41490R	36616187	36617986	O	O	O	O	O	O	O	O	O	O	O	O	O	O	O	O	O	O	O	O	O	O	O	O	O	O	O	O	O	O	O	O	O	O	O	O	O	O	O	O	O	O	O	O	O	O
S. arvensis	Sar02g41890R	36777268	36779370	O	O	O	O	O	O	O	O	O	O	O	O	O	O	O	O	O	O	O	O	O	O	O	O	O	O	O	O	O	O	O	O	O	O	O	O	O	O	O	O	O	O	O	O	O	O
S. arvensis	Sar02g41900R	36780941	36782815	O	O	O	O	O	O	O	O	O	O	O	O	O	O	O	O	O	O	O	O	O	O	O	O	O	O	O	O	O	O	O	O	O	O	O	O	O	O	O	O	O	O	O	O	O	O
S. arvensis	Sar02g42350R	36978097	36982197	O	O	O	O	O	O	O	O	O	O	O	O	O	O	O	O	O	O	O	O	O	O	O	O	O	O	O	O	O	O	O	O	O	O	O	O	O	O	O	O	O	O	O	O	O	O
S. arvensis	Sar02g42370R	36983894	36986371	O	O	O	O	O	O	O	O	O	O	O	O	O	O	O	O	O	O	O	O	O	O	O	O	O	O	O	O	O	O	O	O	O	O	O	O	O	O	O	O	O	O	O	O	O	O
S. arvensis	Sar02g42810R	37167890	37169902	O	O	O	O	O	O	O	O	O	O	O	O	O	O	O	O	O	O	O	O	O	O	O	O	O	O	O	O	O	O	O	O	O	O	O	O	O	O	O	O	O	O	O	O	O	O
S. arvensis	Sar02g42820R	37171731	37173740	O	O	O	O	O	O	O	O	O	O	O	O	O	O	O	O	O	O	O	O	O	O	O	O	O	O	O	O	O	O	O	O	O	O	O	O	O	O	O	O	O	O	O	O	O	O
S. arvensis	Sar02g42830R	37176404	37178959	O	O	O	O	O	O	O	O	O	O	O	O	O	O	O	O	O	O	O	O	O	O	O	O	O	O	O	O	O	O	O	O	O	O	O	O	O	O	O	O	O	O	O	O	O	O
S. arvensis	Sar02g42850R	37181777	37183786	O	O	O	O	O	O	O	O	O	O	O	O	O	O	O	O	O	O	O	O	O	O	O	O	O	O	O	O	O	O	O	O	O	O	O	O	O	O	O	O	O	O	O	O	O	O
S. arvensis	Sar02g42860R	37184643	37186643	O	O	O	O	O	O	O	O	O	O	O	O	O	O	O	O	O	O	O	O	O	O	O	O	O	O	O	O	O	O	O	O	O	O	O	O	O	O	O	O	O	O	O	O	O	O
S. arvensis	Sar02g42870R	37188555	37190696	O	O	O	O	O	O	O	O	O	O	O	O	O	O	O	O	O	O	O	O	O	O	O	O	O	O	O	O	O	O	O	O	O	O	O	O	O	O	O	O	O	O	O	O	O	O
S. arvensis	Sar02g42910R	37200701	37202716	O	O	O	O	O	O	O	O	O	O	O	O	O	O	O	O	O	O	O	O	O	O	O	O	O	O	O	O	O	O	O	O	O	O	O	O	O	O	O	O	O	O	O	O	O	O
S. arvensis	Sar02g44010R	37737545	37740457	O	O	O	O	O	O	O	O	O	O	O	O	O	O	O	O	O	O	O	O	O	O	O	O	O	O	O	O	O	O	O	O	O	O	O	O	O	O	O	O	O	O	O	O	O	O
S. arvensis	Sar02g44430R	37923263	37925597	O	O	O	O	O	O	O	O	O	O	O	O	O	O	O	O	O	O	O	O	O	O	O	O	O	O	O	O	O	O	O	O	O	O	O	O	O	O	O	O	O	O	O	O	O	O
S. arvensis	Sar02g44620R	37992971	37996131	O	O	O	O	O	O	O	O	O	O	O	O	O	O	O	O	O	O	O	O	O	O	O	O	O	O	O	O	O	O	O	O	O	O	O	O	O	O	O	O	O	O	O	O	O	O
S. arvensis	Sar02g45300R	38261149	38263110	O	O	O	O	O	O	O	O	O	O	O	O	O	O	O	O	O	O	O	O	O	O	O	O	O	O	O	O	O	O	O	O	O	O	O	O	O	O	O	O	O	O	O	O	O	O
S. arvensis	Sar02g45340R	38277097	38279603	O	O	O	O	O	O	O	O	O	O	O	O	O	O	O	O	O	O	O	O	O	O	O	O	O	O	O	O	O	O	O	O	O	O	O	O	O	O	O	O	O	O	O	O	O	O
S. arvensis	Sar02g45390R	38300356	38302399	O	O	O	O	O	O	O	O	O	O	O	O	O	O	O	O	O	O	O	O	O	O	O	O	O	O	O	O	O	O	O	O	O	O	O	O	O	O	O	O	O	O	O	O	O	O
S. arvensis	Sar02g46080R	38637011	38638976	O	O	O	O	O	O	O	O	O	O	O	O	O	O	O	O	O	O	O	O	O	O	O	O	O	O	O	O	O	O	O	O	O	O	O	O	O	O	O	O	O	O	O	O	O	O
S. arvensis	Sar02g47460R	39276966	39278998	O	O	O	O	O	O	O	O	O	O	O	O	O	O	O	O	O	O	O	O	O	O	O	O	O	O	O	O	O	O	O	O	O	O	O	O	O	O	O	O	O	O	O	O	O	O
S. arvensis	Sar02g47890R	39446092	39448705	O	O	O	O	O	O	O	O	O	O	O	O	O	O	O	O	O	O	O	O	O	O	O	O	O	O	O	O	O	O	O	O	O	O	O	O	O	O	O	O	O	O	O	O	O	O
S. arvensis	Sar02g48110R	39528503	39529993	O	O	O	O	O	O	O	O	O	O	O	O	O	O	O	O	O	O	O	O	O	O	O	O	O	O	O	O	O	O	O	O	O	O	O	O	O	O	O	O	O	O	O	O	O	O
S. arvensis	Sar02g48230R	39579662	39582494	O	O	O	O	O	O	O	O	O	O	O	O	O	O	O	O	O	O	O	O	O	O	O	O	O	O	O	O	O	O	O	O	O	O	O	O	O	O	O	O	O	O	O	O	O	O
S. arvensis	Sar02g49150R	39944819	39947693	O	O	O	O	O	O	O	O	O	O	O	O	O	O	O	O	O	O	O	O	O	O	O	O	O	O	O	O	O	O	O	O	O	O	O	O	O	O	O	O	O	O	O	O	O	O
S. arvensis	Sar02g49860R	40175455	40176734	O	O	O	O	O	O	O	O	O	O	O	O	O	O	O	O	O	O	O	O	O	O	O	O	O	O	O	O	O	O	O	O	O	O	O	O	O	O	O	O	O	O	O	O	O	O
S. arvensis	Sar02g50550R	40454346	40456487	O	O	O	O	O	O	O	O	O	O	O	O	O	O	O	O	O	O	O	O	O	O	O	O	O	O	O	O	O	O	O	O	O	O	O	O	O	O	O	O	O	O	O	O	O	O
S. arvensis	Sar02g51440R	40799365	40801393	O	O	O	O	O	O	O	O	O	O	O	O	O	O	O	O	O	O	O	O	O	O	O	O	O	O	O	O	O	O	O	O	O	O	O	O	O	O	O	O	O	O	O	O	O	O
S. arvensis	Sar02g51770R	40922885	40924825	O	O	O	O	O	O	O	O	O	O	O	O	O	O	O	O	O	O	O	O	O	O	O	O	O	O	O	O	O	O	O	O	O	O	O	O	O	O	O	O	O	O	O	O	O	O
S. arvensis	Sar02g52240R	41099358	41102689	O	O	O	O	O	O	O	O	O	O	O	O	O	O	O	O	O	O	O	O	O	O	O	O	O	O	O	O	O	O	O	O	O	O	O	O	O	O	O	O	O	O	O	O	O	O
S. arvensis	Sar02g53940R	41708118	41711912	O	O	O	O	O	O	O	O	O	O	O	O	O	O	O	O	O	O	O	O	O	O	O	O	O	O	O	O	O	O	O	O	O	O	O	O	O	O	O	O	O	O	O	O	O	O
S. arvensis	Sar02g54040R	41753437	41758607	O	O	O	O	O	O	O	O	O	O	O	O	O	O	O	O	O	O	O	O	O	O	O	O	O	O	O	O	O	O	O	O	O	O	O	O	O	O	O	O	O	O	O	O	O	O
S. arvensis	Sar02g54070R	41766390	41771344	O	O	O	O	O	O	O	O	O	O	O	O	O	O	O	O	O	O	O	O	O	O	O	O	O	O	O	O	O	O	O	O	O	O	O	O	O	O	O	O	O	O	O	O	O	O
S. arvensis	Sar02g54110R	41782690	41784181	O	O	O	O	O	O	O	O	O	O	O	O	O	O	O	O	O	O	O	O	O	O	O	O	O	O	O	O	O	O	O	O	O	O	O	O	O	O	O	O	O	O	O	O	O	O
S. arvensis	Sar02g54120R	41787419	41792761	O	O	O	O	O	O	O	O	O	O	O	O	O	O	O	O	O	O	O	O	O	O	O	O	O	O	O	O	O	O	O	O	O	O	O	O	O	O	O	O	O	O	O	O	O	O
S. arvensis	Sar02g54230R	41827192	41829853	O	O	O	O	O	O	O	O	O	O	O	O	O	O	O	O	O	O	O	O	O	O	O	O	O	O	O	O	O	O	O	O	O	O	O	O	O	O	O	O	O	O	O	O	O	O
S. arvensis	Sar02g54310R	41871647	41875219	O	O	O	O	O	O	O	O	O	O	O	O	O	O	O	O	O	O	O	O	O	O	O	O	O	O	O	O	O	O	O	O	O	O	O	O	O	O	O	O	O	O	O	O	O	O
S. arvensis	Sar02g54390R	41897486	41899435	O	O	O	O	O	O	O	O	O	O	O	O	O	O	O	O	O	O	O	O	O	O	O	O	O	O	O	O	O	O	O	O	O	O	O	O	O	O	O	O	O	O	O	O	O	O
S. arvensis	Sar02g55660R	42332685	42334681	O	O	O	O	O	O	O	O	O	O	O	O	O	O	O	O	O	O	O	O	O	O	O	O	O	O	O	O	O	O	O	O	O	O	O	O	O	O	O	O	O	O	O	O	O	O
S. arvensis	Sar02g57760R	43202540	43204904	O	O	O	O	O	O	O	O	O	O	O	O	O	O	O	O	O	O	O	O	O	O	O	O	O	O	O	O	O	O	O	O	O	O	O	O	O	O	O	O	O	O	O	O	O	O
S. arvensis	Sar02g58040R	43339155	43341206	O	O	O	O	O	O	O	O	O	O	O	O	O	O	O	O	O	O	O	O	O	O	O	O	O	O	O	O	O	O	O	O	O	O	O	O	O	O	O	O	O	O	O	O	O	O
S. arvensis	Sar02g58230R	43410167	43412218	O	O	O	O	O	O	O	O	O	O	O	O	O	O	O	O	O	O	O	O	O	O	O	O	O	O	O	O	O	O	O	O	O	O	O	O	O	O	O	O	O	O	O	O	O	O
S. arvensis	Sar03g00500R	952227	955490	O	O	O	O	O	O	O	O	O	O	O	O	O	O	O	O	O	O	O	O	O	O	O	O	W	O	W	O	O	O	O	O	O	O	O	O	O	O	O	O	O	W	W	O	O	O
S. arvensis	Sar03g02160R	2312141	2314884	O	O	O	O	O	W	O	O	O	O	O	O	O	W	W	O	W	W	O	W	O	W	O	O	W	O	W	O	O	O	O	O	O	O	O	O	O	O	O	O	O	W	W	O	W	O
S. arvensis	Sar03g03450R	3434829	3438044	O	O	O	O	O	O	O	O	O	O	O	O	W	O	W	O	O	W	W	W	O	W	O	O	W	O	W	O	O	O	O	O	O	O	O	O	O	O	O	O	O	W	W	O	W	O
S. arvensis	Sar03g04650R	4651816	4657778	O	O	O	O	O	O	W	O	O	O	O	O	W	O	W	O	O	W	W	O	O	O	O	O	W	O	O	O	O	O	O	O	O	O	O	O	O	O	W	W	O	W	W	O	W	O
S. arvensis	Sar03g05840R	6003743	6005867	O	O	W	O	O	O	W	O	O	O	O	O	W	O	W	O	O	W	W	O	O	O	O	O	W	O	O	O	O	O	O	O	O	O	O	O	O	O	W	W	O	W	W	O	O	O
S. arvensis	Sar03g12590R	19645725	19649379	O	O	W	W	O	O	O	O	O	O	O	O	O	O	O	O	O	O	O	O	O	O	O	O	O	W	O	W	W	O	O	O	O	O	O	O	O	O	O	O	W	O	W	O	O	O
S. arvensis	Sar03g12830R	19792459	19795300	O	O	W	W	O	O	O	O	O	O	O	O	O	O	O	O	O	O	O	O	O	O	O	O	O	W	O	W	W	O	O	O	O	O	O	O	O	O	O	O	W	O	W	O	O	O
S. arvensis	Sar03g15130R	21684154	21687041	O	O	O	O	O	O	O	O	O	O	O	O	O	O	O	O	O	O	O	O	O	O	O	O	O	W	O	O	O	W	W	O	O	O	O	O	O	O	O	O	O	O	O	W	O	O
S. arvensis	Sar03g15300R	21780598	21785853	O	O	O	O	O	O	O	O	O	O	O	O	O	O	O	O	O	O	O	O	O	O	O	O	O	W	O	O	O	W	W	O	O	O	O	O	O	O	O	O	O	O	O	W	O	O
S. arvensis	Sar03g15310R	21804686	21808850	O	O	O	O	O	O	O	O	O	O	O	O	O	O	O	O	O	O	O	O	O	O	O	O	O	W	O	O	O	W	W	O	O	O	O	O	O	O	O	O	O	O	O	W	O	O
S. arvensis	Sar03g16240R	22428059	22436465	O	O	O	O	O	O	O	O	O	O	W	W	O	O	O	O	O	O	O	O	O	O	O	O	O	W	O	O	O	W	W	O	O	O	O	O	O	O	O	O	O	O	O	W	O	O
S. arvensis	Sar03g17450R	23126167	23129069	O	O	O	O	O	O	O	O	O	O	W	O	O	O	O	O	O	O	O	O	O	O	O	O	O	W	O	O	O	W	W	O	W	O	O	O	O	O	O	O	O	O	O	W	O	O
S. arvensis	Sar03g17470R	23141007	23145412	O	O	O	O	O	O	O	O	O	O	W	O	O	O	O	O	O	O	O	O	O	O	O	O	O	W	O	O	O	W	W	O	W	O	O	O	O	O	O	O	O	O	O	W	O	O
S. arvensis	Sar03g17600R	23214032	23216704	O	O	O	O	O	O	O	O	O	O	W	O	O	O	O	O	O	O	O	O	O	O	O	O	O	W	O	O	O	W	W	O	W	O	O	O	O	O	O	O	O	O	O	W	O	O
S. arvensis	Sar03g18140R	23437856	23440610	O	O	O	O	O	O	O	O	O	O	W	O	O	O	O	O	O	O	O	O	O	O	O	O	O	W	O	O	O	W	O	O	W	O	O	O	O	O	O	O	O	O	O	W	O	O
S. arvensis	Sar03g18720R	23744021	23747005	O	O	O	O	O	O	O	O	O	O	O	O	O	O	O	O	O	O	O	O	O	O	O	O	O	W	O	O	O	W	O	O	W	O	O	O	O	O	O	O	O	O	O	W	O	O
S. arvensis	Sar03g19140R	23948495	23950556	O	O	O	O	W	O	O	O	O	O	O	O	O	O	O	O	O	O	O	O	O	O	O	O	O	W	O	O	O	W	O	O	W	O	O	O	O	O	O	O	O	O	O	W	O	O
S. arvensis	Sar03g19500R	24091437	24093209	O	O	O	O	W	O	O	O	O	O	O	O	O	O	O	O	O	O	O	O	O	O	O	O	O	W	O	O	O	W	O	O	W	O	O	O	O	O	O	O	O	O	O	W	O	O
S. arvensis	Sar03g20480R	24647308	24651048	O	O	O	O	W	O	O	O	O	O	O	O	O	O	O	O	O	O	O	O	O	O	O	O	O	W	O	O	O	W	O	O	W	O	O	O	W	O	O	O	O	O	O	W	O	O
S. arvensis	Sar03g21590R	25137965	25150111	O	O	O	O	W	O	O	O	O	O	O	O	O	O	O	O	O	O	O	O	O	O	O	W	O	W	O	O	O	O	O	O	W	O	O	O	W	O	O	O	O	O	O	O	O	O
S. arvensis	Sar03g24110R	26523020	26524957	O	O	O	O	W	O	O	O	O	O	O	O	O	O	O	O	O	O	O	O	O	O	O	O	O	W	O	O	O	O	O	O	W	O	O	O	O	O	O	O	O	O	O	O	O	O
S. arvensis	Sar03g25090R	27049882	27050755	O	O	O	O	W	O	O	O	O	O	O	O	O	O	O	O	O	O	O	O	O	O	O	O	O	W	O	O	O	O	O	O	O	O	O	O	O	O	O	O	O	O	O	O	O	O
S. arvensis	Sar03g25760R	27318681	27321850	O	O	O	O	W	O	O	O	O	O	O	O	O	O	O	O	O	O	O	O	W	O	O	O	O	W	O	O	O	O	O	O	O	O	O	O	O	O	O	O	O	O	O	O	O	O
S. arvensis	Sar03g26000R	27455535	27457655	O	O	O	O	W	O	O	O	O	O	O	O	O	O	O	O	O	O	O	O	W	O	O	O	O	W	O	O	O	O	O	O	O	O	O	O	O	O	O	O	O	O	O	O	O	O
S. arvensis	Sar03g28630R	28617393	28621636	O	O	O	O	W	O	O	W	O	O	O	O	O	O	O	O	O	O	O	O	O	O	O	O	O	W	O	O	O	O	O	O	O	O	O	O	O	O	O	O	O	O	O	O	O	O
S. arvensis	Sar03g28640R	28622986	28628035	O	O	O	O	W	O	O	W	O	O	O	O	O	O	O	O	O	O	O	O	O	O	O	O	O	W	O	O	O	O	O	O	O	O	O	O	O	O	O	O	O	O	O	O	O	O
S. arvensis	Sar03g28650R	28632144	28635885	O	O	O	O	W	O	O	W	O	O	O	O	O	O	O	O	O	O	O	O	O	O	O	O	O	W	O	O	O	O	O	O	O	O	O	O	O	O	O	O	O	O	O	O	O	O
S. arvensis	Sar03g31680R	30169528	30173253	O	O	O	O	W	O	O	W	O	O	O	O	O	O	O	O	O	O	O	O	O	O	O	O	O	O	O	O	O	O	O	O	O	O	O	W	O	O	O	O	O	O	O	O	O	O
S. arvensis	Sar03g32010R	30335113	30337569	O	O	O	O	W	O	O	W	O	O	O	O	O	O	O	O	O	O	O	O	O	O	O	O	O	O	O	O	O	O	O	O	O	W	W	W	O	O	O	O	O	O	O	O	O	O
S. arvensis	Sar03g32340R	30521678	30524820	O	O	O	O	W	O	O	W	O	O	O	O	O	O	O	O	O	O	O	O	O	O	O	O	O	O	O	O	O	O	O	O	O	W	W	W	O	O	O	O	O	O	O	O	O	O
S. arvensis	Sar03g33120R	30881608	30883479	O	O	O	O	W	O	O	W	O	O	O	O	O	O	O	O	O	O	O	O	O	O	O	O	O	O	O	O	O	O	O	O	O	W	W	W	O	O	O	O	O	O	O	O	O	O
S. arvensis	Sar03g33610R	31199877	31203621	O	O	O	O	W	O	O	W	O	O	O	O	O	O	O	O	O	O	O	O	O	O	O	O	O	O	O	O	O	O	O	O	O	W	W	W	O	O	O	O	O	O	O	O	O	O
S. arvensis	Sar03g34760R	31821127	31824512	O	O	O	O	W	O	O	W	O	O	O	O	O	O	O	O	O	O	O	O	O	O	O	O	O	O	O	O	O	O	O	O	O	W	W	O	O	O	O	O	O	O	O	O	O	O
S. arvensis	Sar03g34780R	31826792	31830171	O	O	O	O	W	O	O	W	O	O	O	O	O	O	O	O	O	O	O	O	O	O	O	O	O	O	O	O	O	O	O	O	O	W	W	O	O	O	O	O	O	O	O	O	O	O
S. arvensis	Sar03g34800R	31839520	31844736	O	O	O	O	W	O	O	W	O	O	O	O	O	O	O	O	O	O	O	O	O	O	O	O	O	O	O	O	O	O	O	O	O	W	W	O	O	O	O	O	O	O	O	O	O	O
S. arvensis	Sar03g34930R	31892837	31895810	O	O	O	O	W	O	O	W	O	O	O	O	O	O	O	O	O	O	O	O	O	O	O	O	O	O	O	O	O	O	O	O	O	W	W	O	O	O	O	O	O	O	O	O	O	O
S. arvensis	Sar03g35240R	32065340	32076883	O	O	O	O	W	O	O	W	O	O	O	O	O	O	O	O	O	O	O	O	O	O	O	O	O	O	O	O	O	O	O	O	O	W	W	O	O	O	O	O	O	O	O	O	O	O
S. arvensis	Sar03g35340R	32130730	32135975	O	O	O	O	W	O	O	W	O	O	O	O	O	O	O	O	O	O	O	O	O	O	O	O	O	O	O	O	O	O	O	O	O	W	W	O	O	O	O	O	O	O	O	O	O	O
S. arvensis	Sar03g35360R	32148707	32151470	O	O	O	O	W	O	O	W	O	O	O	O	O	O	O	O	O	O	O	O	O	O	O	O	O	O	O	O	O	O	O	O	O	W	W	O	O	O	O	O	O	O	O	O	O	O
S. arvensis	Sar03g35370R	32155733	32164597	O	O	O	O	W	O	O	W	O	O	O	O	O	O	O	O	O	O	O	O	O	O	O	O	O	O	O	O	O	O	O	O	O	W	W	O	O	O	O	O	O	O	O	O	O	O
S. arvensis	Sar03g35380R	32167516	32170165	O	O	O	O	W	O	O	W	O	O	O	O	O	O	O	O	O	O	O	O	O	O	O	O	O	O	O	O	O	O	O	O	O	W	W	O	O	O	O	O	O	O	O	O	O	O
S. arvensis	Sar03g35400R	32172924	32176246	O	O	O	O	W	O	O	W	O	O	O	O	O	O	O	O	O	O	O	O	O	O	O	O	O	O	O	O	O	O	O	O	O	W	W	O	O	O	O	O	O	O	O	O	O	O
S. arvensis	Sar03g35410R	32177349	32183136	O	O	O	O	W	O	O	W	O	O	O	O	O	O	O	O	O	O	O	O	O	O	O	O	O	O	O	O	O	O	O	O	O	W	W	O	O	O	O	O	O	O	O	O	O	O
S. arvensis	Sar03g35810R	32375373	32377573	O	O	O	O	W	O	O	W	O	O	O	O	O	O	O	O	O	O	O	O	O	O	O	O	O	O	O	O	O	O	O	O	O	W	W	O	O	O	O	O	O	O	O	O	O	O
S. arvensis	Sar03g35980R	32435807	32443629	O	O	O	O	W	O	O	W	O	O	O	O	O	O	O	O	O	O	O	O	O	O	O	O	O	O	O	O	O	O	O	O	O	W	W	O	O	O	O	O	O	O	O	O	O	O
S. arvensis	Sar03g36780R	32819547	32823312	O	O	O	O	W	O	O	W	O	O	O	O	O	O	O	O	O	O	O	O	O	O	O	O	O	O	O	O	O	O	O	O	O	W	W	O	O	O	O	O	O	O	O	O	O	O
S. arvensis	Sar03g37210R	33060276	33061898	O	O	O	O	W	O	O	W	O	O	O	O	O	O	O	O	O	O	O	O	O	O	O	O	O	O	O	O	O	O	O	O	O	W	W	O	O	O	O	O	O	O	O	O	O	O
S. arvensis	Sar03g37970R	33469538	33471324	O	O	O	O	W	O	O	W	O	O	O	O	O	O	O	O	O	O	O	O	O	O	O	O	O	O	O	O	O	O	O	O	O	W	W	O	O	O	O	O	O	O	O	O	O	O
S. arvensis	Sar03g38060R	33502569	33504638	O	O	O	O	W	O	O	W	O	O	O	O	O	O	O	O	O	O	O	O	O	O	O	O	O	O	O	O	O	O	O	O	O	W	W	O	O	O	O	O	O	O	O	O	O	O
S. arvensis	Sar03g38070R	33507834	33509888	O	O	O	O	W	O	O	W	O	O	O	O	O	O	O	O	O	O	O	O	O	O	O	O	O	O	O	O	O	O	O	O	O	W	W	O	O	O	O	O	O	O	O	O	O	O
S. arvensis	Sar03g38270R	33620301	33623545	O	O	O	O	W	O	O	W	O	O	O	O	O	O	O	O	O	O	O	O	O	O	O	O	O	O	O	O	O	O	O	O	O	W	W	O	O	O	O	O	O	O	O	O	O	O
S. arvensis	Sar03g38410R	33665080	33676045	O	O	O	O	W	O	O	W	O	O	O	O	O	O	O	O	O	O	O	O	O	O	O	O	O	O	O	O	O	O	O	O	O	W	W	O	O	O	O	O	O	O	O	O	O	O
S. arvensis	Sar03g39460R	34118568	34121664	O	O	O	O	W	O	O	W	O	O	O	O	O	O	O	O	O	O	O	O	O	O	O	O	O	O	O	O	O	O	O	O	O	W	W	O	O	O	O	O	O	O	O	O	O	O
S. arvensis	Sar03g39840R	34303808	34306920	O	O	O	O	W	O	O	W	O	O	O	O	O	O	O	O	O	O	O	O	O	O	O	O	O	O	O	O	O	O	O	O	O	W	W	O	O	O	O	O	O	O	O	O	O	O
S. arvensis	Sar03g39940R	34350937	34354200	O	O	O	O	W	O	O	W	O	O	O	O	O	O	O	O	O	O	O	O	O	O	O	O	O	O	O	O	O	O	O	O	O	W	W	O	O	O	O	O	O	O	O	O	O	O
S. arvensis	Sar03g40580R	34588321	34591315	O	O	O	O	W	O	O	W	O	O	O	O	O	O	O	O	O	O	O	O	O	O	O	O	O	O	O	O	O	O	O	O	O	O	O	O	O	O	O	O	O	O	O	O	O	O
S. arvensis	Sar03g40960R	34782844	34787256	O	O	O	O	W	O	O	W	O	O	O	O	O	O	O	O	O	O	O	O	O	O	O	O	O	O	O	O	O	O	O	O	O	O	O	O	O	O	O	O	O	O	O	O	O	O
S. arvensis	Sar03g41600R	35057967	35061221	O	O	O	O	W	O	O	W	O	O	O	O	O	O	O	O	O	O	O	O	O	O	O	O	O	O	O	O	O	O	O	O	O	O	O	O	O	O	O	O	O	O	O	O	O	O
S. arvensis	Sar03g42420R	35428446	35434759	O	O	O	O	O	O	O	W	O	O	O	O	O	O	O	O	O	O	O	O	O	O	O	O	O	O	O	O	O	O	O	O	O	O	O	O	O	O	O	O	O	O	O	O	O	O
S. arvensis	Sar03g42620R	35558793	35562227	O	O	O	O	O	O	O	O	O	O	O	O	O	O	O	O	O	O	O	O	O	O	O	O	O	O	O	O	O	O	O	O	O	O	O	O	O	O	O	O	O	O	O	O	O	O
S. arvensis	Sar03g42810R	35619797	35622926	O	O	O	O	O	O	O	O	O	O	O	O	O	O	O	O	O	O	O	O	O	O	O	O	O	O	O	O	O	O	O	O	O	O	O	O	O	O	O	O	O	O	O	O	O	O
S. arvensis	Sar03g44880R	36593603	36595022	O	O	O	O	O	O	O	O	O	O	O	O	O	O	O	O	O	O	O	O	O	O	O	O	O	O	O	O	O	O	O	O	O	O	O	O	O	O	O	O	O	O	O	O	O	O
S. arvensis	Sar03g45290R	36745680	36748943	O	O	O	O	O	O	O	O	O	O	O	O	O	O	O	O	O	O	O	O	O	O	O	O	O	O	O	O	O	O	O	O	O	O	O	O	O	O	O	O	O	O	O	O	O	O
S. arvensis	Sar03g45850R	36974998	36980435	O	O	O	O	O	O	O	O	O	O	O	O	O	O	O	O	O	O	O	O	O	O	O	O	O	O	O	O	O	O	O	O	O	O	O	O	O	O	O	O	O	O	O	O	O	O
S. arvensis	Sar03g46150R	37081236	37083358	O	O	O	O	O	O	O	O	O	O	O	O	O	O	O	O	O	O	O	O	O	O	O	O	O	O	O	O	O	O	O	O	O	O	O	O	O	O	O	O	O	O	O	O	O	O
S. arvensis	Sar04g00300R	132051	135044	O	O	O	O	O	O	O	O	O	O	O	O	O	O	O	O	O	O	O	O	O	O	O	O	O	O	W	O	O	O	O	O	O	O	O	O	O	O	O	O	O	O	W	O	O	O
S. arvensis	Sar04g00860R	435457	437492	O	O	O	O	O	O	O	O	O	O	O	O	O	O	O	O	O	O	O	O	O	O	O	O	W	O	W	O	O	O	O	O	O	O	O	O	O	O	O	O	O	O	W	O	O	O
S. arvensis	Sar04g00880R	445479	451489	O	O	O	O	O	O	O	O	O	O	O	O	O	O	O	O	O	O	O	O	O	O	O	O	W	O	W	O	O	O	O	O	O	O	O	O	O	O	O	O	O	O	W	O	O	O
S. arvensis	Sar04g03570R	1765411	1766880	O	O	O	O	O	W	O	O	O	O	O	O	O	W	W	O	W	W	O	W	O	W	O	O	W	O	W	O	O	O	O	O	O	O	O	O	O	O	O	O	O	W	W	O	W	O
S. arvensis	Sar04g04250R	2088738	2096282	O	O	O	O	O	W	O	O	O	O	O	O	O	W	W	O	W	W	O	W	O	W	O	O	W	O	W	O	O	O	O	O	O	O	O	O	O	O	O	O	O	W	W	O	W	O
S. arvensis	Sar04g04530R	2202708	2205117	O	O	O	O	O	W	O	O	O	O	O	O	O	W	W	O	W	W	O	W	O	W	O	O	W	O	W	O	O	O	O	O	O	O	O	O	O	O	O	O	O	W	W	O	W	O
S. arvensis	Sar04g04720R	2316941	2320697	O	O	O	O	O	W	O	O	O	O	O	O	O	W	W	O	W	W	O	W	O	W	O	O	W	O	W	O	O	O	O	O	O	O	O	O	O	O	O	O	O	W	W	O	W	O
S. arvensis	Sar04g04910R	2441431	2444783	O	O	O	O	O	W	O	O	O	O	O	O	O	W	W	O	W	W	O	W	O	W	O	O	W	O	W	O	O	O	O	O	O	O	O	O	O	O	O	O	O	W	W	O	W	O
S. arvensis	Sar04g05220R	2596046	2604422	O	O	O	O	O	W	O	O	O	O	O	O	O	W	W	O	W	W	O	W	O	W	O	O	W	O	W	O	O	O	O	O	O	O	O	O	O	O	O	O	O	W	W	O	W	O
S. arvensis	Sar04g05230R	2609138	2612511	O	O	O	O	O	W	O	O	O	O	O	O	O	W	W	O	W	W	O	W	O	W	O	O	W	O	W	O	O	O	O	O	O	O	O	O	O	O	O	O	O	W	W	O	W	O
S. arvensis	Sar04g05300R	2655696	2658340	O	O	O	O	O	W	O	O	O	O	O	O	O	W	W	O	W	W	O	W	O	W	O	O	W	O	W	O	O	O	O	O	O	O	O	O	O	O	O	O	O	W	W	O	W	O
S. arvensis	Sar04g05940R	3027169	3029765	O	O	O	O	O	O	O	O	O	O	O	O	O	W	W	O	W	W	O	W	O	W	O	O	W	O	W	O	O	O	O	O	O	O	O	O	O	O	O	O	O	W	W	O	W	O
S. arvensis	Sar04g06660R	3398632	3402552	O	O	O	O	O	O	O	O	O	O	O	O	W	O	W	O	O	W	W	W	O	W	O	O	W	O	W	O	O	O	O	O	O	O	O	O	O	O	O	O	O	W	W	O	W	O
S. arvensis	Sar04g07090R	3601762	3609079	O	O	O	O	O	O	O	O	O	O	O	O	W	O	W	O	O	W	W	W	O	W	O	O	W	O	O	O	O	O	O	O	O	O	O	O	O	O	O	O	O	W	W	O	W	O
S. arvensis	Sar04g07740R	3933701	3935293	O	O	O	O	O	O	W	O	O	O	O	O	W	O	W	O	O	W	W	W	O	W	O	O	W	O	O	O	O	O	O	O	O	O	O	O	O	O	W	O	O	W	W	O	W	O
S. arvensis	Sar04g09550R	4867222	4870288	O	O	O	O	O	O	W	O	O	O	O	O	W	O	W	O	O	W	W	O	O	O	O	O	W	O	O	O	O	O	O	O	O	O	O	O	O	O	W	W	O	W	W	O	O	O
S. arvensis	Sar04g09780R	4965953	4967527	O	O	O	O	O	O	W	O	O	O	O	O	W	O	W	O	O	W	W	O	O	O	O	O	W	O	O	O	O	O	O	O	O	O	O	O	O	O	W	W	O	W	W	O	O	O
S. arvensis	Sar04g10000R	5088342	5094489	O	O	O	O	O	O	W	O	O	O	O	O	W	O	W	O	O	W	W	O	O	O	O	O	W	O	O	O	O	O	O	O	O	O	O	O	O	O	W	W	O	W	W	O	O	O
S. arvensis	Sar04g10010R	5098503	5105215	O	O	O	O	O	O	W	O	O	O	O	O	W	O	W	O	O	W	W	O	O	O	O	O	W	O	O	O	O	O	O	O	O	O	O	O	O	O	W	W	O	W	W	O	O	O
S. arvensis	Sar04g10020R	5109008	5113626	O	O	O	O	O	O	W	O	O	O	O	O	W	O	W	O	O	W	W	O	O	O	O	O	W	O	O	O	O	O	O	O	O	O	O	O	O	O	W	W	O	W	W	O	O	O
S. arvensis	Sar04g10050R	5154860	5160198	O	O	O	O	O	O	W	O	O	O	O	O	W	O	W	O	O	W	W	O	O	O	O	O	W	O	O	O	O	O	O	O	O	O	O	O	O	O	W	W	O	W	W	O	O	O
S. arvensis	Sar04g10060R	5160788	5171430	O	O	O	O	O	O	W	O	O	O	O	O	W	O	W	O	O	W	W	O	O	O	O	O	W	O	O	O	O	O	O	O	O	O	O	O	O	O	W	W	O	W	W	O	O	O
S. arvensis	Sar04g10070R	5182461	5188111	O	O	O	O	O	O	W	O	O	O	O	O	W	O	W	O	O	W	W	O	O	O	O	O	W	O	O	O	O	O	O	O	O	O	O	O	O	O	W	W	O	W	W	O	O	O
S. arvensis	Sar04g10390R	5352778	5355586	O	O	O	O	O	O	W	O	O	O	O	O	W	O	W	O	O	W	W	O	O	O	O	O	W	O	O	O	O	O	O	O	O	O	O	O	O	O	W	W	O	W	W	O	O	O
S. arvensis	Sar04g10700R	5530976	5534115	O	O	W	O	O	O	W	O	O	O	O	O	W	O	W	O	O	W	W	O	O	O	O	O	W	O	O	O	O	O	O	O	O	O	O	O	O	O	W	W	O	W	W	O	O	O
S. arvensis	Sar04g11200R	5785175	5787808	O	O	W	O	O	O	W	O	O	O	O	O	W	O	W	O	O	W	W	O	O	O	O	O	W	O	O	O	O	O	O	O	O	O	O	O	O	O	W	W	O	W	W	O	O	O
S. arvensis	Sar04g11380R	5865289	5868846	O	O	W	O	O	O	W	O	O	O	O	O	W	O	W	O	O	W	W	O	O	O	O	O	W	O	O	O	O	O	O	O	O	O	O	O	O	O	W	W	O	W	W	O	O	O
S. arvensis	Sar04g15070R	8000623	8002677	O	O	W	O	O	O	O	O	O	O	O	O	O	O	O	O	O	O	O	O	O	O	O	O	W	O	O	O	O	O	O	W	O	O	O	O	O	O	O	O	O	W	W	O	O	O
S. arvensis	Sar04g15400R	8223616	8225582	O	O	W	O	O	O	O	O	O	O	O	O	O	O	O	O	O	O	O	O	O	O	O	O	W	O	O	O	O	O	O	W	O	O	O	O	O	O	O	O	O	W	W	O	O	O
S. arvensis	Sar04g16290R	8980614	8981921	O	O	W	O	O	O	O	O	O	O	O	O	O	O	O	O	O	O	O	O	O	O	O	O	W	O	O	O	O	O	O	O	O	O	O	O	O	O	O	O	O	W	W	O	O	O
S. arvensis	Sar04g17000R	9416776	9419240	O	O	W	O	O	O	O	O	O	O	O	O	O	O	O	O	O	O	O	O	O	O	O	O	O	O	O	O	O	O	O	O	O	O	O	O	O	O	O	O	W	W	W	O	O	O
S. arvensis	Sar04g17060R	9462595	9465087	O	O	W	O	O	O	O	O	O	O	O	O	O	O	O	O	O	O	O	O	O	O	O	O	O	O	O	O	O	O	O	O	O	O	O	O	O	W	O	O	W	W	W	O	O	O
S. arvensis	Sar04g17710R	9839161	9842710	O	W	W	O	O	O	O	O	O	O	O	O	O	O	O	O	O	O	O	O	O	O	O	O	O	O	O	O	O	O	O	O	O	O	O	O	O	W	O	O	W	W	W	O	O	O
S. arvensis	Sar04g18130R	10095089	10096903	W	W	W	O	O	O	O	O	O	O	O	O	O	O	O	O	O	O	O	O	O	O	O	O	O	O	O	O	O	O	O	O	O	O	O	O	O	W	O	O	W	W	W	O	O	O
S. arvensis	Sar04g18240R	10145709	10148639	W	W	W	O	O	O	O	O	O	O	O	O	O	O	O	O	O	O	O	O	O	O	O	O	O	O	O	O	O	O	O	O	O	O	O	O	O	W	O	O	W	W	W	O	O	O
S. arvensis	Sar04g18610R	10480152	10482378	W	W	W	O	O	O	O	O	O	O	O	O	O	O	O	O	O	O	O	O	O	O	O	O	O	O	O	O	O	O	O	O	O	O	O	O	O	W	O	O	W	W	W	O	O	O
S. arvensis	Sar04g18660R	10508597	10510666	W	W	W	O	O	O	O	O	O	O	O	O	O	O	O	O	O	O	O	O	O	O	O	O	O	O	O	O	O	O	O	O	O	O	O	O	O	W	O	O	W	W	W	O	O	O
S. arvensis	Sar04g19080R	10835112	10838027	W	W	W	O	O	O	O	O	O	O	O	O	O	O	O	O	O	O	O	O	O	O	O	O	O	O	O	O	O	O	O	O	O	O	O	O	O	W	O	O	W	O	W	O	O	O
S. arvensis	Sar04g19500R	11155287	11158595	W	W	W	O	O	O	O	O	O	O	O	O	O	O	O	O	O	O	O	O	O	O	O	O	O	O	O	O	O	O	O	O	O	O	O	O	O	W	O	O	W	O	W	O	O	O
S. arvensis	Sar04g20880R	12565963	12568499	W	W	W	O	O	O	O	O	O	W	O	O	O	O	O	O	O	O	O	O	O	O	O	O	O	W	O	W	O	O	O	O	O	O	O	O	O	O	O	O	W	O	W	O	O	O
S. arvensis	Sar04g20900R	12584553	12587829	W	W	W	O	O	O	O	O	O	W	O	O	O	O	O	O	O	O	O	O	O	O	O	O	O	W	O	W	O	O	O	O	O	O	O	O	O	O	O	O	W	O	W	O	O	O
S. arvensis	Sar04g21030R	12675953	12678447	W	W	W	O	O	O	O	O	O	W	O	O	O	O	O	O	O	O	O	O	O	O	O	O	O	W	O	W	O	O	O	O	O	O	O	O	O	O	O	O	W	O	W	O	O	O
S. arvensis	Sar04g21040R	12680727	12683204	W	W	W	O	O	O	O	O	O	W	O	O	O	O	O	O	O	O	O	O	O	O	O	O	O	W	O	W	O	O	O	O	O	O	O	O	O	O	O	O	W	O	W	O	O	O
S. arvensis	Sar04g21570R	13266471	13269753	W	W	W	W	O	O	O	O	O	W	O	O	O	O	O	O	O	O	O	O	O	O	O	O	O	W	O	W	O	O	O	O	O	O	O	O	O	O	O	O	W	O	W	O	O	O
S. arvensis	Sar04g21690R	13414624	13420378	W	W	W	W	O	O	O	O	O	W	O	O	O	O	O	O	O	O	O	O	O	O	O	O	O	W	O	W	O	O	O	O	O	O	O	O	O	O	O	O	W	O	W	O	O	O
S. arvensis	Sar04g24310R	27854385	27857687	O	O	O	O	W	O	O	O	O	O	O	O	O	O	O	O	O	O	O	O	W	O	O	O	O	W	O	O	O	O	O	O	O	O	O	O	O	O	O	O	O	O	O	O	O	O
S. arvensis	Sar04g24360R	27903002	27907781	O	O	O	O	W	O	O	O	O	O	O	O	O	O	O	O	O	O	O	O	W	O	O	O	O	W	O	O	O	O	O	O	O	O	O	O	O	O	O	O	O	O	O	O	O	O
S. arvensis	Sar04g26350R	32157652	32160723	O	O	O	O	W	O	O	W	O	O	O	O	O	O	O	O	O	O	O	O	O	O	O	O	O	O	O	O	O	O	O	O	O	W	W	O	O	O	O	O	O	O	O	O	O	O
S. arvensis	Sar04g26370R	32179081	32180637	O	O	O	O	W	O	O	W	O	O	O	O	O	O	O	O	O	O	O	O	O	O	O	O	O	O	O	O	O	O	O	O	O	W	W	O	O	O	O	O	O	O	O	O	O	O
S. arvensis	Sar04g26430R	32254976	32258640	O	O	O	O	W	O	O	W	O	O	O	O	O	O	O	O	O	O	O	O	O	O	O	O	O	O	O	O	O	O	O	O	O	W	W	O	O	O	O	O	O	O	O	O	O	O
S. arvensis	Sar04g26690R	32509398	32512205	O	O	O	O	W	O	O	W	O	O	O	O	O	O	O	O	O	O	O	O	O	O	O	O	O	O	O	O	O	O	O	O	O	W	W	O	O	O	O	O	O	O	O	O	O	O
S. arvensis	Sar04g28810R	34389419	34391546	O	O	O	O	W	O	O	W	O	O	O	O	O	O	O	O	O	O	O	O	O	O	O	O	O	O	O	O	O	O	O	O	O	W	W	O	O	O	O	O	O	O	O	O	O	O
S. arvensis	Sar04g29100R	34503948	34507863	O	O	O	O	W	O	O	W	O	O	O	O	O	O	O	O	O	O	O	O	O	O	O	O	O	O	O	O	O	O	O	O	O	W	W	O	O	O	O	O	O	O	O	O	O	O
S. arvensis	Sar04g29240R	34578387	34582110	O	O	O	O	W	O	O	W	O	O	O	O	O	O	O	O	O	O	O	O	O	O	O	O	O	O	O	O	O	O	O	O	O	W	W	O	O	O	O	O	O	O	O	O	O	O
S. arvensis	Sar04g29730R	34925898	34930516	O	O	O	O	W	O	O	W	O	O	O	O	O	O	O	O	O	O	O	O	O	O	O	O	O	O	O	O	O	O	O	O	O	O	O	O	O	O	O	O	O	O	O	O	O	O
S. arvensis	Sar04g29970R	35066148	35067811	O	O	O	O	W	O	O	W	O	O	O	O	O	O	O	O	O	O	O	O	O	O	O	O	O	O	O	O	O	O	O	O	O	O	O	O	O	O	O	O	O	O	O	O	O	O
S. arvensis	Sar04g30180R	35182112	35184784	O	O	O	O	O	O	O	W	O	O	O	O	O	O	O	O	O	O	O	O	O	O	O	O	O	O	O	O	O	O	O	O	O	O	O	O	O	O	O	O	O	O	O	O	O	O
S. arvensis	Sar04g30510R	35353894	35356275	O	O	O	O	O	O	O	W	O	O	O	O	O	O	O	O	O	O	O	O	O	O	O	O	O	O	O	O	O	O	O	O	O	O	O	O	O	O	O	O	O	O	O	O	O	O
S. arvensis	Sar04g30590R	35392184	35396236	O	O	O	O	O	O	O	W	O	O	O	O	O	O	O	O	O	O	O	O	O	O	O	O	O	O	O	O	O	O	O	O	O	O	O	O	O	O	O	O	O	O	O	O	O	O
S. arvensis	Sar04g31840R	36271073	36276199	O	O	O	O	O	O	O	O	O	O	O	O	O	O	O	O	O	O	O	O	O	O	O	O	O	O	O	O	O	O	O	O	O	O	O	O	O	O	O	O	O	O	O	O	O	O
S. arvensis	Sar04g33030R	36985803	36988381	O	O	O	O	O	O	O	O	O	O	O	O	O	O	O	O	O	O	O	O	O	O	O	O	O	O	O	O	O	O	O	O	O	O	O	O	O	O	O	O	O	O	O	O	O	O
S. arvensis	Sar04g33390R	37159419	37165478	O	O	O	O	O	O	O	O	O	O	O	O	O	O	O	O	O	O	O	O	O	O	O	O	O	O	O	O	O	O	O	O	O	O	O	O	O	O	O	O	O	O	O	O	O	O
S. arvensis	Sar04g34540R	37912394	37915081	O	O	O	O	O	O	O	O	O	O	O	O	O	O	O	O	O	O	O	O	O	O	O	O	O	O	O	O	O	O	O	O	O	O	O	O	O	O	O	O	O	O	O	O	O	O
S. arvensis	Sar04g35370R	38348685	38351745	O	O	O	O	O	O	O	O	O	O	O	O	O	O	O	O	O	O	O	O	O	O	O	O	O	O	O	O	O	O	O	O	O	O	O	O	O	O	O	O	O	O	O	O	O	O
S. arvensis	Sar04g35550R	38414207	38415804	O	O	O	O	O	O	O	O	O	O	O	O	O	O	O	O	O	O	O	O	O	O	O	O	O	O	O	O	O	O	O	O	O	O	O	O	O	O	O	O	O	O	O	O	O	O
S. arvensis	Sar04g35630R	38455570	38458870	O	O	O	O	O	O	O	O	O	O	O	O	O	O	O	O	O	O	O	O	O	O	O	O	O	O	O	O	O	O	O	O	O	O	O	O	O	O	O	O	O	O	O	O	O	O
S. arvensis	Sar04g36160R	38727660	38730712	O	O	O	O	O	O	O	O	O	O	O	O	O	O	O	O	O	O	O	O	O	O	O	O	O	O	O	O	O	O	O	O	O	O	O	O	O	O	O	O	O	O	O	O	O	O
S. arvensis	Sar04g36170R	38732591	38735752	O	O	O	O	O	O	O	O	O	O	O	O	O	O	O	O	O	O	O	O	O	O	O	O	O	O	O	O	O	O	O	O	O	O	O	O	O	O	O	O	O	O	O	O	O	O
S. arvensis	Sar04g36680R	38994857	38996950	O	O	O	O	O	O	O	O	O	O	O	O	O	O	O	O	O	O	O	O	O	O	O	O	O	O	O	O	O	O	O	O	O	O	O	O	O	O	O	O	O	O	O	O	O	O
S. arvensis	Sar04g37000R	39166708	39169191	O	O	O	O	O	O	O	O	O	O	O	O	O	O	O	O	O	O	O	O	O	O	O	O	O	O	O	O	O	O	O	O	O	O	O	O	O	O	O	O	O	O	O	O	O	O
S. arvensis	Sar04g37070R	39192196	39195371	O	O	O	O	O	O	O	O	O	O	O	O	O	O	O	O	O	O	O	O	O	O	O	O	O	O	O	O	O	O	O	O	O	O	O	O	O	O	O	O	O	O	O	O	O	O
S. arvensis	Sar04g37260R	39291031	39294135	O	O	O	O	O	O	O	O	O	O	O	O	O	O	O	O	O	O	O	O	O	O	O	O	O	O	O	O	O	O	O	O	O	O	O	O	O	O	O	O	O	O	O	O	O	O
S. arvensis	Sar04g37730R	39532192	39535603	O	O	O	O	O	O	O	O	O	O	O	O	O	O	O	O	O	O	O	O	O	O	O	O	O	O	O	O	O	O	O	O	O	O	O	O	O	O	O	O	O	O	O	O	O	O
S. arvensis	Sar04g38400R	39922750	39924163	O	O	O	O	O	O	O	O	O	O	O	O	O	O	O	O	O	O	O	O	O	O	O	O	O	O	O	O	O	O	O	O	O	O	O	O	O	O	O	O	O	O	O	O	O	O
S. arvensis	Sar04g39760R	40867811	40870317	O	O	O	O	O	O	O	O	O	O	O	O	O	O	O	O	O	O	O	O	O	O	O	O	O	O	O	O	O	O	O	O	O	O	O	O	O	O	O	O	O	O	O	O	O	O
S. arvensis	Sar04g40930R	41392870	41395570	O	O	O	O	O	O	O	O	O	O	O	O	O	O	O	O	O	O	O	O	O	O	O	O	O	O	O	O	O	O	O	O	O	O	O	O	O	O	O	O	O	O	O	O	O	O
S. arvensis	Sar04g41390R	41634895	41641877	O	O	O	O	O	O	O	O	O	O	O	O	O	O	O	O	O	O	O	O	O	O	O	O	O	O	O	O	O	O	O	O	O	O	O	O	O	O	O	O	O	O	O	O	O	O
S. arvensis	Sar04g41420R	41664182	41666806	O	O	O	O	O	O	O	O	O	O	O	O	O	O	O	O	O	O	O	O	O	O	O	O	O	O	O	O	O	O	O	O	O	O	O	O	O	O	O	O	O	O	O	O	O	O
S. arvensis	Sar04g41440R	41670531	41672849	O	O	O	O	O	O	O	O	O	O	O	O	O	O	O	O	O	O	O	O	O	O	O	O	O	O	O	O	O	O	O	O	O	O	O	O	O	O	O	O	O	O	O	O	O	O
S. arvensis	Sar04g42070R	42043749	42046830	O	O	O	O	O	O	O	O	O	O	O	O	O	O	O	O	O	O	O	O	O	O	O	O	O	O	O	O	O	O	O	O	O	O	O	O	O	O	O	O	O	O	O	O	O	O
S. arvensis	Sar04g42800R	42413047	42416833	O	O	O	O	O	O	O	O	O	O	O	O	O	O	O	O	O	O	O	O	O	O	O	O	O	O	O	O	O	O	O	O	O	O	O	O	O	O	O	O	O	O	O	O	O	O
S. arvensis	Sar04g43360R	42710724	42713748	O	O	O	O	O	O	O	O	O	O	O	O	O	O	O	O	O	O	O	O	O	O	O	O	O	O	O	O	O	O	O	O	O	O	O	O	O	O	O	O	O	O	O	O	O	O
S. arvensis	Sar04g44020R	43017440	43020227	O	O	O	O	O	O	O	O	O	O	O	O	O	O	O	O	O	O	O	O	O	O	O	O	O	O	O	O	O	O	O	O	O	O	O	O	O	O	O	O	O	O	O	O	O	O
S. arvensis	Sar04g44500R	43253624	43255922	O	O	O	O	O	O	O	O	O	O	O	O	O	O	O	O	O	O	O	O	O	O	O	O	O	O	O	O	O	O	O	O	O	O	O	O	O	O	O	O	O	O	O	O	O	O
S. arvensis	Sar04g45100R	43632790	43636860	O	O	O	O	O	O	O	O	O	O	O	O	O	O	O	O	O	O	O	O	O	O	O	O	O	O	O	O	O	O	O	O	O	O	O	O	O	O	O	O	O	O	O	O	O	O
S. arvensis	Sar04g49330R	45498143	45512916	O	O	O	O	O	O	O	O	O	O	O	O	O	O	O	O	O	O	O	O	O	O	O	O	O	O	O	O	O	O	O	O	O	O	O	O	O	O	O	O	O	O	O	O	O	O
S. arvensis	Sar04g50890R	46187767	46190745	O	O	O	O	O	O	O	O	O	O	O	O	O	O	O	O	O	O	O	O	O	O	O	O	O	O	O	O	O	O	O	O	O	O	O	O	O	O	O	O	O	O	O	O	O	O
S. arvensis	Sar04g51580R	46498664	46500870	O	O	O	O	O	O	O	O	O	O	O	O	O	O	O	O	O	O	O	O	O	O	O	O	O	O	O	O	O	O	O	O	O	O	O	O	O	O	O	O	O	O	O	O	O	O
S. arvensis	Sar04g51680R	46532823	46535082	O	O	O	O	O	O	O	O	O	O	O	O	O	O	O	O	O	O	O	O	O	O	O	O	O	O	O	O	O	O	O	O	O	O	O	O	O	O	O	O	O	O	O	O	O	O
S. arvensis	Sar04g52110R	46715699	46719733	O	O	O	O	O	O	O	O	O	O	O	O	O	O	O	O	O	O	O	O	O	O	O	O	O	O	O	O	O	O	O	O	O	O	O	O	O	O	O	O	O	O	O	O	O	O
S. arvensis	Sar04g53660R	47348621	47351662	O	O	O	O	O	O	O	O	O	O	O	O	O	O	O	O	O	O	O	O	O	O	O	O	O	O	O	O	O	O	O	O	O	O	O	O	O	O	O	O	O	O	O	O	O	O
S. arvensis	Sar05g00640R	390598	391674	O	O	O	O	O	O	O	O	O	O	O	O	O	O	O	O	O	O	O	O	O	O	O	O	O	O	W	O	O	O	O	O	O	O	O	O	O	O	O	O	O	O	W	O	O	O
S. arvensis	Sar05g04100R	2130127	2133258	O	O	O	O	O	W	O	O	O	O	O	O	O	W	W	O	W	W	O	W	O	W	O	O	W	O	W	O	O	O	O	O	O	O	O	O	O	O	O	O	O	W	W	O	W	O
S. arvensis	Sar05g05000R	2544427	2547279	O	O	O	O	O	W	O	O	O	O	O	O	O	W	W	O	W	W	O	W	O	W	O	O	W	O	W	O	O	O	O	O	O	O	O	O	O	O	O	O	O	W	W	O	W	O
S. arvensis	Sar05g05830R	2918140	2920421	O	O	O	O	O	O	O	O	O	O	O	O	O	W	W	O	W	W	O	W	O	W	O	O	W	O	W	O	O	O	O	O	O	O	O	O	O	O	O	O	O	W	W	O	W	O
S. arvensis	Sar05g07570R	3725954	3727809	O	O	O	O	O	O	W	O	O	O	O	O	W	O	W	O	O	W	W	W	O	W	O	O	W	O	O	O	O	O	O	O	O	O	O	O	O	O	O	O	O	W	W	O	W	O
S. arvensis	Sar05g08880R	4410849	4413855	O	O	O	O	O	O	W	O	O	O	O	O	W	O	W	O	O	W	W	O	O	O	O	O	W	O	O	O	O	O	O	O	O	O	O	O	O	O	W	W	O	W	W	O	W	O
S. arvensis	Sar05g09080R	4579907	4582951	O	O	O	O	O	O	W	O	O	O	O	O	W	O	W	O	O	W	W	O	O	O	O	O	W	O	O	O	O	O	O	O	O	O	O	O	O	O	W	W	O	W	W	O	W	O
S. arvensis	Sar05g10410R	5211242	5214000	O	O	O	O	O	O	W	O	O	O	O	O	W	O	W	O	O	W	W	O	O	O	O	O	W	O	O	O	O	O	O	O	O	O	O	O	O	O	W	W	O	W	W	O	O	O
S. arvensis	Sar05g11320R	5660465	5663607	O	O	W	O	O	O	W	O	O	O	O	O	W	O	W	O	O	W	W	O	O	O	O	O	W	O	O	O	O	O	O	O	O	O	O	O	O	O	W	W	O	W	W	O	O	O
S. arvensis	Sar05g11330R	5666442	5667749	O	O	W	O	O	O	W	O	O	O	O	O	W	O	W	O	O	W	W	O	O	O	O	O	W	O	O	O	O	O	O	O	O	O	O	O	O	O	W	W	O	W	W	O	O	O
S. arvensis	Sar05g12000R	6123725	6126902	O	O	W	O	O	O	W	O	O	O	O	O	W	O	W	O	O	W	W	O	O	O	O	O	W	O	O	O	O	O	O	O	O	O	O	O	O	O	W	W	O	W	W	O	O	O
S. arvensis	Sar05g12220R	6263699	6267524	O	O	W	O	O	O	W	O	O	O	O	O	W	O	W	O	O	W	W	O	O	O	O	O	W	O	O	O	O	O	O	O	O	O	O	O	O	O	W	W	O	W	W	O	O	O
S. arvensis	Sar05g12960R	6657739	6673569	O	O	W	O	O	O	W	O	O	O	O	O	W	O	W	O	O	W	W	O	O	O	O	O	W	O	O	O	O	O	O	O	O	O	O	O	O	O	W	W	O	W	W	O	O	O
S. arvensis	Sar05g12980R	6679062	6697981	O	O	W	O	O	O	W	O	O	O	O	O	W	O	W	O	O	W	W	O	O	O	O	O	W	O	O	O	O	O	O	O	O	O	O	O	O	O	W	W	O	W	W	O	O	O
S. arvensis	Sar05g13240R	6825545	6827569	O	O	W	O	O	O	O	O	O	O	O	O	W	O	O	O	O	W	O	O	O	O	O	O	W	O	O	O	O	O	O	O	O	O	O	O	O	O	W	W	O	W	W	O	O	O
S. arvensis	Sar05g15750R	8243449	8247096	O	O	W	O	O	O	O	O	O	O	O	O	O	O	O	O	O	O	O	O	O	O	O	O	W	O	O	O	O	O	O	W	O	O	O	O	O	O	O	O	O	W	W	O	O	O
S. arvensis	Sar05g15870R	8319539	8320531	O	O	W	O	O	O	O	O	O	O	O	O	O	O	O	O	O	O	O	O	O	O	O	O	W	O	O	O	O	O	O	W	O	O	O	O	O	O	O	O	O	W	W	O	O	O
S. arvensis	Sar05g16600R	8870213	8872865	O	O	W	O	O	O	O	O	O	O	O	O	O	O	O	O	O	O	O	O	O	O	O	O	W	O	O	O	O	O	O	O	O	O	O	O	O	O	O	O	O	W	W	O	O	O
S. arvensis	Sar05g16710R	8945645	8948635	O	O	W	O	O	O	O	O	O	O	O	O	O	O	O	O	O	O	O	O	O	O	O	O	W	O	O	O	O	O	O	O	O	O	O	O	O	O	O	O	O	W	W	O	O	O
S. arvensis	Sar05g17590R	9545146	9549844	O	W	W	O	O	O	O	O	O	O	O	O	O	O	O	O	O	O	O	O	O	O	O	O	O	O	O	O	O	O	O	O	O	O	O	O	O	W	O	O	W	W	W	O	O	O
S. arvensis	Sar05g18240R	9917075	9919699	O	W	W	O	O	O	O	O	O	O	O	O	O	O	O	O	O	O	O	O	O	O	O	O	O	O	O	O	O	O	O	O	O	O	O	O	O	W	O	O	W	W	W	O	O	O
S. arvensis	Sar05g18690R	10216910	10220229	W	W	W	O	O	O	O	O	O	O	O	O	O	O	O	O	O	O	O	O	O	O	O	O	O	O	O	O	O	O	O	O	O	O	O	O	O	W	O	O	W	W	W	O	O	O
S. arvensis	Sar05g18890R	10322610	10324814	W	W	W	O	O	O	O	O	O	O	O	O	O	O	O	O	O	O	O	O	O	O	O	O	O	O	O	O	O	O	O	O	O	O	O	O	O	W	O	O	W	W	W	O	O	O
S. arvensis	Sar05g20820R	11807572	11811263	W	W	W	O	O	O	O	O	O	W	O	O	O	O	O	O	O	O	O	O	O	O	O	O	O	W	O	O	O	O	O	O	O	O	O	O	O	O	O	O	W	O	W	O	O	O
S. arvensis	Sar05g20830R	11812417	11823994	W	W	W	O	O	O	O	O	O	W	O	O	O	O	O	O	O	O	O	O	O	O	O	O	O	W	O	O	O	O	O	O	O	O	O	O	O	O	O	O	W	O	W	O	O	O
S. arvensis	Sar05g20840R	11830635	11850302	W	W	W	O	O	O	O	O	O	W	O	O	O	O	O	O	O	O	O	O	O	O	O	O	O	W	O	O	O	O	O	O	O	O	O	O	O	O	O	O	W	O	W	O	O	O
S. arvensis	Sar05g21270R	12208865	12213663	W	W	W	O	O	O	O	O	O	W	O	O	O	O	O	O	O	O	O	O	O	O	O	O	O	W	O	O	O	O	O	O	O	O	O	O	O	O	O	O	W	O	W	O	O	O
S. arvensis	Sar05g22910R	13553083	13554927	W	W	W	W	O	O	O	O	O	W	O	O	O	O	O	O	O	O	O	O	O	O	O	O	O	W	O	W	O	O	O	O	O	O	O	O	O	O	O	O	W	O	W	O	O	O
S. arvensis	Sar05g24480R	14594450	14597773	W	W	W	W	O	O	O	O	O	W	O	O	O	O	O	O	O	O	O	O	O	O	O	O	O	W	O	W	O	O	O	O	O	O	O	O	O	O	O	O	W	O	W	O	O	O
S. arvensis	Sar05g25730R	15610163	15612472	O	W	W	W	O	O	O	O	W	W	O	O	O	O	O	O	O	O	O	O	O	O	W	O	O	W	O	W	O	O	O	O	O	O	O	O	O	O	O	O	W	O	W	O	O	W
S. arvensis	Sar05g26220R	16153071	16155599	O	O	W	W	O	O	O	O	O	W	O	O	O	O	O	O	O	O	O	O	O	O	W	O	O	W	O	W	O	O	O	O	O	O	O	O	O	O	O	O	W	O	W	O	O	W
S. arvensis	Sar05g28050R	18272927	18276580	O	O	W	W	O	O	O	O	O	W	O	O	O	O	O	O	O	O	O	O	O	O	O	O	O	W	O	W	W	O	O	O	O	O	O	O	O	O	O	O	W	O	W	O	O	O
S. arvensis	Sar05g31270R	34902807	34905470	O	O	O	O	W	O	O	W	O	O	O	O	O	O	O	O	O	O	O	O	O	O	O	O	O	O	O	O	O	O	O	O	O	O	O	O	O	O	O	O	O	O	O	O	O	O
S. arvensis	Sar05g33060R	37176272	37178515	O	O	O	O	O	O	O	O	O	O	O	O	O	O	O	O	O	O	O	O	O	O	O	O	O	O	O	O	O	O	O	O	O	O	O	O	O	O	O	O	O	O	O	O	O	O
S. arvensis	Sar05g33720R	37777330	37781184	O	O	O	O	O	O	O	O	O	O	O	O	O	O	O	O	O	O	O	O	O	O	O	O	O	O	O	O	O	O	O	O	O	O	O	O	O	O	O	O	O	O	O	O	O	O
S. arvensis	Sar05g36380R	39871430	39873557	O	O	O	O	O	O	O	O	O	O	O	O	O	O	O	O	O	O	O	O	O	O	O	O	O	O	O	O	O	O	O	O	O	O	O	O	O	O	O	O	O	O	O	O	O	O
S. arvensis	Sar05g36690R	40108358	40110331	O	O	O	O	O	O	O	O	O	O	O	O	O	O	O	O	O	O	O	O	O	O	O	O	O	O	O	O	O	O	O	O	O	O	O	O	O	O	O	O	O	O	O	O	O	O
S. arvensis	Sar05g37000R	40282971	40288563	O	O	O	O	O	O	O	O	O	O	O	O	O	O	O	O	O	O	O	O	O	O	O	O	O	O	O	O	O	O	O	O	O	O	O	O	O	O	O	O	O	O	O	O	O	O
S. arvensis	Sar05g37220R	40390710	40393338	O	O	O	O	O	O	O	O	O	O	O	O	O	O	O	O	O	O	O	O	O	O	O	O	O	O	O	O	O	O	O	O	O	O	O	O	O	O	O	O	O	O	O	O	O	O
S. arvensis	Sar05g37780R	40861855	40864509	O	O	O	O	O	O	O	O	O	O	O	O	O	O	O	O	O	O	O	O	O	O	O	O	O	O	O	O	O	O	O	O	O	O	O	O	O	O	O	O	O	O	O	O	O	O
S. arvensis	Sar05g38200R	41096332	41107130	O	O	O	O	O	O	O	O	O	O	O	O	O	O	O	O	O	O	O	O	O	O	O	O	O	O	O	O	O	O	O	O	O	O	O	O	O	O	O	O	O	O	O	O	O	O
S. arvensis	Sar05g39370R	41753960	41757240	O	O	O	O	O	O	O	O	O	O	O	O	O	O	O	O	O	O	O	O	O	O	O	O	O	O	O	O	O	O	O	O	O	O	O	O	O	O	O	O	O	O	O	O	O	O
S. arvensis	Sar05g42540R	43706331	43708059	O	O	O	O	O	O	O	O	O	O	O	O	O	O	O	O	O	O	O	O	O	O	O	O	O	O	O	O	O	O	O	O	O	O	O	O	O	O	O	O	O	O	O	O	O	O
S. arvensis	Sar05g42710R	43811840	43815286	O	O	O	O	O	O	O	O	O	O	O	O	O	O	O	O	O	O	O	O	O	O	O	O	O	O	O	O	O	O	O	O	O	O	O	O	O	O	O	O	O	O	O	O	O	O
S. arvensis	Sar05g43190R	44093854	44096751	O	O	O	O	O	O	O	O	O	O	O	O	O	O	O	O	O	O	O	O	O	O	O	O	O	O	O	O	O	O	O	O	O	O	O	O	O	O	O	O	O	O	O	O	O	O
S. arvensis	Sar05g43220R	44118344	44127065	O	O	O	O	O	O	O	O	O	O	O	O	O	O	O	O	O	O	O	O	O	O	O	O	O	O	O	O	O	O	O	O	O	O	O	O	O	O	O	O	O	O	O	O	O	O
S. arvensis	Sar05g43430R	44241807	44245210	O	O	O	O	O	O	O	O	O	O	O	O	O	O	O	O	O	O	O	O	O	O	O	O	O	O	O	O	O	O	O	O	O	O	O	O	O	O	O	O	O	O	O	O	O	O
S. arvensis	Sar05g43440R	44246950	44250410	O	O	O	O	O	O	O	O	O	O	O	O	O	O	O	O	O	O	O	O	O	O	O	O	O	O	O	O	O	O	O	O	O	O	O	O	O	O	O	O	O	O	O	O	O	O
S. arvensis	Sar05g43770R	44515294	44518197	O	O	O	O	O	O	O	O	O	O	O	O	O	O	O	O	O	O	O	O	O	O	O	O	O	O	O	O	O	O	O	O	O	O	O	O	O	O	O	O	O	O	O	O	O	O
S. arvensis	Sar05g44150R	44792508	44795400	O	O	O	O	O	O	O	O	O	O	O	O	O	O	O	O	O	O	O	O	O	O	O	O	O	O	O	O	O	O	O	O	O	O	O	O	O	O	O	O	O	O	O	O	O	O
S. arvensis	Sar05g45250R	45619995	45630165	O	O	O	O	O	O	O	O	O	O	O	O	O	O	O	O	O	O	O	O	O	O	O	O	O	O	O	O	O	O	O	O	O	O	O	O	O	O	O	O	O	O	O	O	O	O
S. arvensis	Sar05g45730R	45889780	45895916	O	O	O	O	O	O	O	O	O	O	O	O	O	O	O	O	O	O	O	O	O	O	O	O	O	O	O	O	O	O	O	O	O	O	O	O	O	O	O	O	O	O	O	O	O	O
S. arvensis	Sar05g46370R	46216811	46219087	O	O	O	O	O	O	O	O	O	O	O	O	O	O	O	O	O	O	O	O	O	O	O	O	O	O	O	O	O	O	O	O	O	O	O	O	O	O	O	O	O	O	O	O	O	O
S. arvensis	Sar05g46570R	46330685	46333001	O	O	O	O	O	O	O	O	O	O	O	O	O	O	O	O	O	O	O	O	O	O	O	O	O	O	O	O	O	O	O	O	O	O	O	O	O	O	O	O	O	O	O	O	O	O
S. arvensis	Sar05g47030R	46528236	46531262	O	O	O	O	O	O	O	O	O	O	O	O	O	O	O	O	O	O	O	O	O	O	O	O	O	O	O	O	O	O	O	O	O	O	O	O	O	O	O	O	O	O	O	O	O	O
S. arvensis	Sar05g47600R	46826145	46829075	O	O	O	O	O	O	O	O	O	O	O	O	O	O	O	O	O	O	O	O	O	O	O	O	O	O	O	O	O	O	O	O	O	O	O	O	O	O	O	O	O	O	O	O	O	O
S. arvensis	Sar05g47650R	46856952	46864047	O	O	O	O	O	O	O	O	O	O	O	O	O	O	O	O	O	O	O	O	O	O	O	O	O	O	O	O	O	O	O	O	O	O	O	O	O	O	O	O	O	O	O	O	O	O
S. arvensis	Sar05g48220R	47165734	47168055	O	O	O	O	O	O	O	O	O	O	O	O	O	O	O	O	O	O	O	O	O	O	O	O	O	O	O	O	O	O	O	O	O	O	O	O	O	O	O	O	O	O	O	O	O	O
S. arvensis	Sar05g48490R	47298230	47308611	O	O	O	O	O	O	O	O	O	O	O	O	O	O	O	O	O	O	O	O	O	O	O	O	O	O	O	O	O	O	O	O	O	O	O	O	O	O	O	O	O	O	O	O	O	O
S. arvensis	Sar05g48560R	47342127	47344411	O	O	O	O	O	O	O	O	O	O	O	O	O	O	O	O	O	O	O	O	O	O	O	O	O	O	O	O	O	O	O	O	O	O	O	O	O	O	O	O	O	O	O	O	O	O
S. arvensis	Sar05g49400R	47786497	47789732	O	O	O	O	O	O	O	O	O	O	O	O	O	O	O	O	O	O	O	O	O	O	O	O	O	O	O	O	O	O	O	O	O	O	O	O	O	O	O	O	O	O	O	O	O	O
S. arvensis	Sar05g50230R	48129623	48135486	O	O	O	O	O	O	O	O	O	O	O	O	O	O	O	O	O	O	O	O	O	O	O	O	O	O	O	O	O	O	O	O	O	O	O	O	O	O	O	O	O	O	O	O	O	O
S. arvensis	Sar05g50540R	48310243	48313852	O	O	O	O	O	O	O	O	O	O	O	O	O	O	O	O	O	O	O	O	O	O	O	O	O	O	O	O	O	O	O	O	O	O	O	O	O	O	O	O	O	O	O	O	O	O
S. arvensis	Sar06g00340R	140150	142780	O	O	O	O	O	O	O	O	O	O	O	O	O	O	O	O	O	O	O	O	O	O	O	O	O	O	W	O	O	O	O	O	O	O	O	O	O	O	O	O	O	O	W	O	O	O
S. arvensis	Sar06g00480R	187565	191161	O	O	O	O	O	O	O	O	O	O	O	O	O	O	O	O	O	O	O	O	O	O	O	O	O	O	W	O	O	O	O	O	O	O	O	O	O	O	O	O	O	O	W	O	O	O
S. arvensis	Sar06g01680R	743378	745796	O	O	O	O	O	O	O	O	O	O	O	O	O	O	O	O	O	O	O	O	O	O	O	O	W	O	W	O	O	O	O	O	O	O	O	O	O	O	O	O	O	W	W	O	O	O
S. arvensis	Sar06g02470R	1127227	1130766	O	O	O	O	O	O	O	O	O	O	O	O	O	W	W	O	W	O	O	W	O	W	O	O	W	O	W	O	O	O	O	O	O	O	O	O	O	O	O	O	O	W	W	O	O	O
S. arvensis	Sar06g03800R	1691056	1693723	O	O	O	O	O	W	O	O	O	O	O	O	O	W	W	O	W	W	O	W	O	W	O	O	W	O	W	O	O	O	O	O	O	O	O	O	O	O	O	O	O	W	W	O	W	O
S. arvensis	Sar06g03850R	1710068	1712630	O	O	O	O	O	W	O	O	O	O	O	O	O	W	W	O	W	W	O	W	O	W	O	O	W	O	W	O	O	O	O	O	O	O	O	O	O	O	O	O	O	W	W	O	W	O
S. arvensis	Sar06g04080R	1810692	1813140	O	O	O	O	O	W	O	O	O	O	O	O	O	W	W	O	W	W	O	W	O	W	O	O	W	O	W	O	O	O	O	O	O	O	O	O	O	O	O	O	O	W	W	O	W	O
S. arvensis	Sar06g04700R	2047315	2050215	O	O	O	O	O	W	O	O	O	O	O	O	O	W	W	O	W	W	O	W	O	W	O	O	W	O	W	O	O	O	O	O	O	O	O	O	O	O	O	O	O	W	W	O	W	O
S. arvensis	Sar06g05320R	2327541	2330524	O	O	O	O	O	W	O	O	O	O	O	O	O	W	W	O	W	W	O	W	O	W	O	O	W	O	W	O	O	O	O	O	O	O	O	O	O	O	O	O	O	W	W	O	W	O
S. arvensis	Sar06g05780R	2526697	2528360	O	O	O	O	O	W	O	O	O	O	O	O	O	W	W	O	W	W	O	W	O	W	O	O	W	O	W	O	O	O	O	O	O	O	O	O	O	O	O	O	O	W	W	O	W	O
S. arvensis	Sar06g05800R	2536179	2538671	O	O	O	O	O	W	O	O	O	O	O	O	O	W	W	O	W	W	O	W	O	W	O	O	W	O	W	O	O	O	O	O	O	O	O	O	O	O	O	O	O	W	W	O	W	O
S. arvensis	Sar06g05880R	2563831	2565902	O	O	O	O	O	W	O	O	O	O	O	O	O	W	W	O	W	W	O	W	O	W	O	O	W	O	W	O	O	O	O	O	O	O	O	O	O	O	O	O	O	W	W	O	W	O
S. arvensis	Sar06g06070R	2639020	2644672	O	O	O	O	O	W	O	O	O	O	O	O	O	W	W	O	W	W	O	W	O	W	O	O	W	O	W	O	O	O	O	O	O	O	O	O	O	O	O	O	O	W	W	O	W	O
S. arvensis	Sar06g06580R	2848218	2851497	O	O	O	O	O	O	O	O	O	O	O	O	O	W	W	O	W	W	O	W	O	W	O	O	W	O	W	O	O	O	O	O	O	O	O	O	O	O	O	O	O	W	W	O	W	O
S. arvensis	Sar06g06590R	2851989	2854649	O	O	O	O	O	O	O	O	O	O	O	O	O	W	W	O	W	W	O	W	O	W	O	O	W	O	W	O	O	O	O	O	O	O	O	O	O	O	O	O	O	W	W	O	W	O
S. arvensis	Sar06g06680R	2887351	2889897	O	O	O	O	O	O	O	O	O	O	O	O	O	W	W	O	W	W	O	W	O	W	O	O	W	O	W	O	O	O	O	O	O	O	O	O	O	O	O	O	O	W	W	O	W	O
S. arvensis	Sar06g06690R	2893950	2896539	O	O	O	O	O	O	O	O	O	O	O	O	O	W	W	O	W	W	O	W	O	W	O	O	W	O	W	O	O	O	O	O	O	O	O	O	O	O	O	O	O	W	W	O	W	O
S. arvensis	Sar06g06710R	2905087	2907261	O	O	O	O	O	O	O	O	O	O	O	O	O	W	W	O	W	W	O	W	O	W	O	O	W	O	W	O	O	O	O	O	O	O	O	O	O	O	O	O	O	W	W	O	W	O
S. arvensis	Sar06g06800R	2944917	2946239	O	O	O	O	O	O	O	O	O	O	O	O	O	W	W	O	W	W	O	W	O	W	O	O	W	O	W	O	O	O	O	O	O	O	O	O	O	O	O	O	O	W	W	O	W	O
S. arvensis	Sar06g07160R	3063988	3066821	O	O	O	O	O	O	O	O	O	O	O	O	O	W	W	O	W	W	O	W	O	W	O	O	W	O	W	O	O	O	O	O	O	O	O	O	O	O	O	O	O	W	W	O	W	O
S. arvensis	Sar06g07580R	3279099	3282503	O	O	O	O	O	O	O	O	O	O	O	O	W	O	W	O	O	W	W	W	O	W	O	O	W	O	W	O	O	O	O	O	O	O	O	O	O	O	O	O	O	W	W	O	W	O
S. arvensis	Sar06g07970R	3431010	3433263	O	O	O	O	O	O	O	O	O	O	O	O	W	O	W	O	O	W	W	W	O	W	O	O	W	O	W	O	O	O	O	O	O	O	O	O	O	O	O	O	O	W	W	O	W	O
S. arvensis	Sar06g08000R	3436744	3440356	O	O	O	O	O	O	O	O	O	O	O	O	W	O	W	O	O	W	W	W	O	W	O	O	W	O	W	O	O	O	O	O	O	O	O	O	O	O	O	O	O	W	W	O	W	O
S. arvensis	Sar06g08320R	3595435	3599058	O	O	O	O	O	O	O	O	O	O	O	O	W	O	W	O	O	W	W	W	O	W	O	O	W	O	O	O	O	O	O	O	O	O	O	O	O	O	O	O	O	W	W	O	W	O
S. arvensis	Sar06g08700R	3763560	3765973	O	O	O	O	O	O	W	O	O	O	O	O	W	O	W	O	O	W	W	W	O	W	O	O	W	O	O	O	O	O	O	O	O	O	O	O	O	O	O	O	O	W	W	O	W	O
S. arvensis	Sar06g08720R	3769429	3772541	O	O	O	O	O	O	W	O	O	O	O	O	W	O	W	O	O	W	W	W	O	W	O	O	W	O	O	O	O	O	O	O	O	O	O	O	O	O	O	O	O	W	W	O	W	O
S. arvensis	Sar06g08840R	3825670	3828746	O	O	O	O	O	O	W	O	O	O	O	O	W	O	W	O	O	W	W	W	O	W	O	O	W	O	O	O	O	O	O	O	O	O	O	O	O	O	W	O	O	W	W	O	W	O
S. arvensis	Sar06g09880R	4183403	4186370	O	O	O	O	O	O	W	O	O	O	O	O	W	O	W	O	O	W	W	O	O	O	O	O	W	O	O	O	O	O	O	O	O	O	O	O	O	O	W	O	O	W	W	O	W	O
S. arvensis	Sar06g09890R	4186502	4189498	O	O	O	O	O	O	W	O	O	O	O	O	W	O	W	O	O	W	W	O	O	O	O	O	W	O	O	O	O	O	O	O	O	O	O	O	O	O	W	O	O	W	W	O	W	O
S. arvensis	Sar06g10550R	4448036	4451383	O	O	O	O	O	O	W	O	O	O	O	O	W	O	W	O	O	W	W	O	O	O	O	O	W	O	O	O	O	O	O	O	O	O	O	O	O	O	W	W	O	W	W	O	W	O
S. arvensis	Sar06g12610R	5299009	5305349	O	O	O	O	O	O	W	O	O	O	O	O	W	O	W	O	O	W	W	O	O	O	O	O	W	O	O	O	O	O	O	O	O	O	O	O	O	O	W	W	O	W	W	O	O	O
S. arvensis	Sar06g12860R	5432727	5438578	O	O	W	O	O	O	W	O	O	O	O	O	W	O	W	O	O	W	W	O	O	O	O	O	W	O	O	O	O	O	O	O	O	O	O	O	O	O	W	W	O	W	W	O	O	O
S. arvensis	Sar06g12960R	5489038	5491310	O	O	W	O	O	O	W	O	O	O	O	O	W	O	W	O	O	W	W	O	O	O	O	O	W	O	O	O	O	O	O	O	O	O	O	O	O	O	W	W	O	W	W	O	O	O
S. arvensis	Sar06g13260R	5623850	5626382	O	O	W	O	O	O	W	O	O	O	O	O	W	O	W	O	O	W	W	O	O	O	O	O	W	O	O	O	O	O	O	O	O	O	O	O	O	O	W	W	O	W	W	O	O	O
S. arvensis	Sar06g13280R	5628502	5631092	O	O	W	O	O	O	W	O	O	O	O	O	W	O	W	O	O	W	W	O	O	O	O	O	W	O	O	O	O	O	O	O	O	O	O	O	O	O	W	W	O	W	W	O	O	O
S. arvensis	Sar06g13290R	5632602	5635380	O	O	W	O	O	O	W	O	O	O	O	O	W	O	W	O	O	W	W	O	O	O	O	O	W	O	O	O	O	O	O	O	O	O	O	O	O	O	W	W	O	W	W	O	O	O
S. arvensis	Sar06g13300R	5636443	5639345	O	O	W	O	O	O	W	O	O	O	O	O	W	O	W	O	O	W	W	O	O	O	O	O	W	O	O	O	O	O	O	O	O	O	O	O	O	O	W	W	O	W	W	O	O	O
S. arvensis	Sar06g13310R	5640623	5644497	O	O	W	O	O	O	W	O	O	O	O	O	W	O	W	O	O	W	W	O	O	O	O	O	W	O	O	O	O	O	O	O	O	O	O	O	O	O	W	W	O	W	W	O	O	O
S. arvensis	Sar06g13320R	5645401	5651523	O	O	W	O	O	O	W	O	O	O	O	O	W	O	W	O	O	W	W	O	O	O	O	O	W	O	O	O	O	O	O	O	O	O	O	O	O	O	W	W	O	W	W	O	O	O
S. arvensis	Sar06g13360R	5668376	5682655	O	O	W	O	O	O	W	O	O	O	O	O	W	O	W	O	O	W	W	O	O	O	O	O	W	O	O	O	O	O	O	O	O	O	O	O	O	O	W	W	O	W	W	O	O	O
S. arvensis	Sar06g13370R	5685036	5687488	O	O	W	O	O	O	W	O	O	O	O	O	W	O	W	O	O	W	W	O	O	O	O	O	W	O	O	O	O	O	O	O	O	O	O	O	O	O	W	W	O	W	W	O	O	O
S. arvensis	Sar06g13440R	5717782	5720707	O	O	W	O	O	O	W	O	O	O	O	O	W	O	W	O	O	W	W	O	O	O	O	O	W	O	O	O	O	O	O	O	O	O	O	O	O	O	W	W	O	W	W	O	O	O
S. arvensis	Sar06g13550R	5772634	5775181	O	O	W	O	O	O	W	O	O	O	O	O	W	O	W	O	O	W	W	O	O	O	O	O	W	O	O	O	O	O	O	O	O	O	O	O	O	O	W	W	O	W	W	O	O	O
S. arvensis	Sar06g13560R	5782098	5788150	O	O	W	O	O	O	W	O	O	O	O	O	W	O	W	O	O	W	W	O	O	O	O	O	W	O	O	O	O	O	O	O	O	O	O	O	O	O	W	W	O	W	W	O	O	O
S. arvensis	Sar06g13570R	5789885	5792494	O	O	W	O	O	O	W	O	O	O	O	O	W	O	W	O	O	W	W	O	O	O	O	O	W	O	O	O	O	O	O	O	O	O	O	O	O	O	W	W	O	W	W	O	O	O
S. arvensis	Sar06g13580R	5794356	5797095	O	O	W	O	O	O	W	O	O	O	O	O	W	O	W	O	O	W	W	O	O	O	O	O	W	O	O	O	O	O	O	O	O	O	O	O	O	O	W	W	O	W	W	O	O	O
S. arvensis	Sar06g13740R	5871380	5873643	O	O	W	O	O	O	W	O	O	O	O	O	W	O	W	O	O	W	W	O	O	O	O	O	W	O	O	O	O	O	O	O	O	O	O	O	O	O	W	W	O	W	W	O	O	O
S. arvensis	Sar06g14180R	6042793	6046164	O	O	W	O	O	O	W	O	O	O	O	O	W	O	W	O	O	W	W	O	O	O	O	O	W	O	O	O	O	O	O	O	O	O	O	O	O	O	W	W	O	W	W	O	O	O
S. arvensis	Sar06g14330R	6111534	6113866	O	O	W	O	O	O	W	O	O	O	O	O	W	O	W	O	O	W	W	O	O	O	O	O	W	O	O	O	O	O	O	O	O	O	O	O	O	O	W	W	O	W	W	O	O	O
S. arvensis	Sar06g14840R	6326749	6340580	O	O	W	O	O	O	W	O	O	O	O	O	W	O	W	O	O	W	W	O	O	O	O	O	W	O	O	O	O	O	O	O	O	O	O	O	O	O	W	W	O	W	W	O	O	O
S. arvensis	Sar06g14940R	6377621	6380041	O	O	W	O	O	O	W	O	O	O	O	O	W	O	W	O	O	W	W	O	O	O	O	O	W	O	O	O	O	O	O	O	O	O	O	O	O	O	W	W	O	W	W	O	O	O
S. arvensis	Sar06g15180R	6482484	6485794	O	O	W	O	O	O	W	O	O	O	O	O	W	O	W	O	O	W	W	O	O	O	O	O	W	O	O	O	O	O	O	O	O	O	O	O	O	O	W	W	O	W	W	O	O	O
S. arvensis	Sar06g15330R	6551755	6553770	O	O	W	O	O	O	W	O	O	O	O	O	W	O	W	O	O	W	W	O	O	O	O	O	W	O	O	O	O	O	O	O	O	O	O	O	O	O	W	W	O	W	W	O	O	O
S. arvensis	Sar06g15540R	6641712	6647160	O	O	W	O	O	O	W	O	O	O	O	O	W	O	W	O	O	W	W	O	O	O	O	O	W	O	O	O	O	O	O	O	O	O	O	O	O	O	W	W	O	W	W	O	O	O
S. arvensis	Sar06g15620R	6691524	6695523	O	O	W	O	O	O	W	O	O	O	O	O	W	O	W	O	O	W	W	O	O	O	O	O	W	O	O	O	O	O	O	O	O	O	O	O	O	O	W	W	O	W	W	O	O	O
S. arvensis	Sar06g16650R	7209735	7211201	O	O	W	O	O	O	O	O	O	O	O	O	W	O	O	O	O	W	O	O	O	O	O	O	W	O	O	O	O	O	O	O	O	O	O	O	O	O	O	O	O	W	W	O	O	O
S. arvensis	Sar06g16690R	7237240	7240450	O	O	W	O	O	O	O	O	O	O	O	O	W	O	O	O	O	W	O	O	O	O	O	O	W	O	O	O	O	O	O	O	O	O	O	O	O	O	O	O	O	W	W	O	O	O
S. arvensis	Sar06g17070R	7430868	7433747	O	O	W	O	O	O	O	O	O	O	O	O	W	O	O	O	O	W	O	O	O	O	O	O	W	O	O	O	O	O	O	O	O	O	O	O	O	O	O	O	O	W	W	O	O	O
S. arvensis	Sar06g18640R	8155270	8157676	O	O	W	O	O	O	O	O	O	O	O	O	O	O	O	O	O	O	O	O	O	O	O	O	W	O	O	O	O	O	O	W	O	O	O	O	O	O	O	O	O	W	W	O	O	O
S. arvensis	Sar06g20280R	8945803	8948384	O	O	W	O	O	O	O	O	O	O	O	O	O	O	O	O	O	O	O	O	O	O	O	O	W	O	O	O	O	O	O	O	O	O	O	O	O	O	O	O	O	W	W	O	O	O
S. arvensis	Sar06g20330R	8964154	8966832	O	O	W	O	O	O	O	O	O	O	O	O	O	O	O	O	O	O	O	O	O	O	O	O	W	O	O	O	O	O	O	O	O	O	O	O	O	O	O	O	O	W	W	O	O	O
S. arvensis	Sar06g20880R	9183903	9187738	O	O	W	O	O	O	O	O	O	O	O	O	O	O	O	O	O	O	O	O	O	O	O	O	W	O	O	O	O	O	O	O	O	O	O	O	O	O	O	O	O	W	W	O	O	O
S. arvensis	Sar06g21100R	9304931	9306955	O	O	W	O	O	O	O	O	O	O	O	O	O	O	O	O	O	O	O	O	O	O	O	O	W	O	O	O	O	O	O	O	O	O	O	O	O	O	O	O	O	W	W	O	O	O
S. arvensis	Sar06g22990R	10158695	10159976	W	W	W	O	O	O	O	O	O	O	O	O	O	O	O	O	O	O	O	O	O	O	O	O	O	O	O	O	O	O	O	O	O	O	O	O	O	W	O	O	W	W	W	O	O	O
S. arvensis	Sar06g23330R	10338289	10340362	W	W	W	O	O	O	O	O	O	O	O	O	O	O	O	O	O	O	O	O	O	O	O	O	O	O	O	O	O	O	O	O	O	O	O	O	O	W	O	O	W	W	W	O	O	O
S. arvensis	Sar06g24130R	10786153	10788129	W	W	W	O	O	O	O	O	O	O	O	O	O	O	O	O	O	O	O	O	O	O	O	O	O	O	O	O	O	O	O	O	O	O	O	O	O	W	O	O	W	O	W	O	O	O
S. arvensis	Sar06g24240R	10836004	10838551	W	W	W	O	O	O	O	O	O	O	O	O	O	O	O	O	O	O	O	O	O	O	O	O	O	O	O	O	O	O	O	O	O	O	O	O	O	W	O	O	W	O	W	O	O	O
S. arvensis	Sar06g25730R	11481005	11482330	W	W	W	O	O	O	O	O	O	O	O	O	O	O	O	O	O	O	O	O	O	O	O	O	O	O	O	O	O	O	O	O	O	O	O	O	O	W	O	O	W	O	W	O	O	O
S. arvensis	Sar06g28270R	12757588	12759660	W	W	W	O	O	O	O	O	O	W	O	O	O	O	O	O	O	O	O	O	O	O	O	O	O	W	O	W	O	O	O	O	O	O	O	O	O	O	O	O	W	O	W	O	O	O
S. arvensis	Sar06g28320R	12807497	12808768	W	W	W	O	O	O	O	O	O	W	O	O	O	O	O	O	O	O	O	O	O	O	O	O	O	W	O	W	O	O	O	O	O	O	O	O	O	O	O	O	W	O	W	O	O	O
S. arvensis	Sar06g28380R	12860367	12863374	W	W	W	O	O	O	O	O	O	W	O	O	O	O	O	O	O	O	O	O	O	O	O	O	O	W	O	W	O	O	O	O	O	O	O	O	O	O	O	O	W	O	W	O	O	O
S. arvensis	Sar06g29090R	13253862	13256445	W	W	W	W	O	O	O	O	O	W	O	O	O	O	O	O	O	O	O	O	O	O	O	O	O	W	O	W	O	O	O	O	O	O	O	O	O	O	O	O	W	O	W	O	O	O
S. arvensis	Sar06g29650R	13684598	13689420	W	W	W	W	O	O	O	O	O	W	O	O	O	O	O	O	O	O	O	O	O	O	O	O	O	W	O	W	O	O	O	O	O	O	O	O	O	O	O	O	W	O	W	O	O	O
S. arvensis	Sar06g29670R	13704742	13708197	W	W	W	W	O	O	O	O	O	W	O	O	O	O	O	O	O	O	O	O	O	O	O	O	O	W	O	W	O	O	O	O	O	O	O	O	O	O	O	O	W	O	W	O	O	O
S. arvensis	Sar06g30190R	14058925	14061002	W	W	W	W	O	O	O	O	O	W	O	O	O	O	O	O	O	O	O	O	O	O	O	O	O	W	O	W	O	O	O	O	O	O	O	O	O	O	O	O	W	O	W	O	O	O
S. arvensis	Sar06g31600R	14836901	14841425	O	W	W	W	O	O	O	O	O	W	O	O	O	O	O	O	O	O	O	O	O	O	O	O	O	W	O	W	O	O	O	O	O	O	O	O	O	O	O	O	W	O	W	O	O	O
S. arvensis	Sar06g32680R	15560552	15562605	O	W	W	W	O	O	O	O	W	W	O	O	O	O	O	O	O	O	O	O	O	O	W	O	O	W	O	W	O	O	O	O	O	O	O	O	O	O	O	O	W	O	W	O	O	W
S. arvensis	Sar06g33160R	15793298	15795391	O	O	W	W	O	O	O	O	W	W	O	O	O	O	O	O	O	O	O	O	O	O	W	O	O	W	O	W	O	O	O	O	O	O	O	O	O	O	O	O	W	O	W	O	O	W
S. arvensis	Sar06g33640R	16059324	16075294	O	O	W	W	O	O	O	O	O	W	O	O	O	O	O	O	O	O	O	O	O	O	W	O	O	W	O	W	O	O	O	O	O	O	O	O	O	O	O	O	W	O	W	O	O	W
S. arvensis	Sar06g33650R	16081046	16084787	O	O	W	W	O	O	O	O	O	W	O	O	O	O	O	O	O	O	O	O	O	O	W	O	O	W	O	W	O	O	O	O	O	O	O	O	O	O	O	O	W	O	W	O	O	W
S. arvensis	Sar06g33660R	16084832	16091139	O	O	W	W	O	O	O	O	O	W	O	O	O	O	O	O	O	O	O	O	O	O	W	O	O	W	O	W	O	O	O	O	O	O	O	O	O	O	O	O	W	O	W	O	O	W
S. arvensis	Sar06g34170R	16355415	16357350	O	O	W	W	O	O	O	O	O	W	O	O	O	O	O	O	O	O	O	O	O	O	O	O	O	W	O	W	O	O	O	O	O	O	O	O	O	O	O	O	W	O	W	O	O	W
S. arvensis	Sar06g34240R	16390067	16392073	O	O	W	W	O	O	O	O	O	W	O	O	O	O	O	O	O	O	O	O	O	O	O	O	O	W	O	W	O	O	O	O	O	O	O	O	O	O	O	O	W	O	W	O	O	W
S. arvensis	Sar06g34270R	16408359	16410362	O	O	W	W	O	O	O	O	O	W	O	O	O	O	O	O	O	O	O	O	O	O	O	O	O	W	O	W	O	O	O	O	O	O	O	O	O	O	O	O	W	O	W	O	O	W
S. arvensis	Sar06g34280R	16415174	16417186	O	O	W	W	O	O	O	O	O	W	O	O	O	O	O	O	O	O	O	O	O	O	O	O	O	W	O	W	O	O	O	O	O	O	O	O	O	O	O	O	W	O	W	O	O	W
S. arvensis	Sar06g34290R	16418990	16420969	O	O	W	W	O	O	O	O	O	W	O	O	O	O	O	O	O	O	O	O	O	O	O	O	O	W	O	W	O	O	O	O	O	O	O	O	O	O	O	O	W	O	W	O	O	W
S. arvensis	Sar06g35790R	17425295	17427618	O	O	W	W	O	O	O	O	O	W	O	O	O	O	O	O	O	O	O	O	O	O	O	O	O	W	O	W	W	O	O	O	O	O	O	O	O	O	O	O	W	O	W	O	O	O
S. arvensis	Sar06g36240R	17653892	17655259	O	O	W	W	O	O	O	O	O	W	O	O	O	O	O	O	O	O	O	O	O	O	O	O	O	W	O	W	W	O	O	O	O	O	O	O	O	O	O	O	W	O	W	O	O	O
S. arvensis	Sar06g36890R	18032622	18034671	O	O	W	W	O	O	O	O	O	W	O	O	O	O	O	O	O	O	O	O	O	O	O	O	O	W	O	W	W	O	O	O	O	O	O	O	O	O	O	O	W	O	W	O	O	O
S. arvensis	Sar06g37400R	18378626	18389100	O	O	W	W	O	O	O	O	O	W	O	O	O	O	O	O	O	O	O	O	O	O	O	O	O	W	O	W	W	O	O	O	O	O	O	O	O	O	O	O	W	O	W	O	O	O
S. arvensis	Sar06g37490R	18474857	18476095	O	O	W	W	O	O	O	O	O	W	O	O	O	O	O	O	O	O	O	O	O	O	O	O	O	W	O	W	W	O	O	O	O	O	O	O	O	O	O	O	W	O	W	O	O	O
S. arvensis	Sar06g37580R	18528604	18530480	O	O	W	W	O	O	O	O	O	W	O	O	O	O	O	O	O	O	O	O	O	O	O	O	O	W	O	W	W	O	O	O	O	O	O	O	O	O	O	O	W	O	W	O	O	O
S. arvensis	Sar06g38480R	19214720	19224995	O	O	W	W	O	O	O	O	O	O	O	O	O	O	O	O	O	O	O	O	O	O	O	O	O	W	O	W	W	O	O	O	O	O	O	O	O	O	O	O	W	O	W	O	O	O
S. arvensis	Sar06g39290R	20061675	20064296	O	O	W	W	O	O	O	O	O	O	O	O	O	O	O	O	O	O	O	O	O	O	O	O	O	W	O	O	W	O	O	O	O	O	O	O	O	O	O	O	W	O	W	O	O	O
S. arvensis	Sar06g43680R	26161487	26163979	O	O	O	O	W	O	O	O	O	O	O	O	O	O	O	O	O	O	O	O	O	O	O	W	O	W	O	O	O	O	O	O	W	O	O	O	O	O	O	O	O	O	O	O	O	O
S. arvensis	Sar06g44810R	33141638	33153582	O	O	O	O	W	O	O	W	O	O	O	O	O	O	O	O	O	O	O	O	O	O	O	O	O	O	O	O	O	O	O	O	O	W	W	O	O	O	O	O	O	O	O	O	O	O
S. arvensis	Sar06g46030R	37205106	37207109	O	O	O	O	O	O	O	O	O	O	O	O	O	O	O	O	O	O	O	O	O	O	O	O	O	O	O	O	O	O	O	O	O	O	O	O	O	O	O	O	O	O	O	O	O	O
S. arvensis	Sar06g46060R	37239506	37241512	O	O	O	O	O	O	O	O	O	O	O	O	O	O	O	O	O	O	O	O	O	O	O	O	O	O	O	O	O	O	O	O	O	O	O	O	O	O	O	O	O	O	O	O	O	O
S. arvensis	Sar06g47270R	39505209	39507772	O	O	O	O	O	O	O	O	O	O	O	O	O	O	O	O	O	O	O	O	O	O	O	O	O	O	O	O	O	O	O	O	O	O	O	O	O	O	O	O	O	O	O	O	O	O
S. arvensis	Sar06g47360R	39587824	39590292	O	O	O	O	O	O	O	O	O	O	O	O	O	O	O	O	O	O	O	O	O	O	O	O	O	O	O	O	O	O	O	O	O	O	O	O	O	O	O	O	O	O	O	O	O	O
S. arvensis	Sar06g47370R	39596718	39604181	O	O	O	O	O	O	O	O	O	O	O	O	O	O	O	O	O	O	O	O	O	O	O	O	O	O	O	O	O	O	O	O	O	O	O	O	O	O	O	O	O	O	O	O	O	O
S. arvensis	Sar06g49430R	41535518	41546648	O	O	O	O	O	O	O	O	O	O	O	O	O	O	O	O	O	O	O	O	O	O	O	O	O	O	O	O	O	O	O	O	O	O	O	O	O	O	O	O	O	O	O	O	O	O
S. arvensis	Sar06g51750R	43613900	43619305	O	O	O	O	O	O	O	O	O	O	O	O	O	O	O	O	O	O	O	O	O	O	O	O	O	O	O	O	O	O	O	O	O	O	O	O	O	O	O	O	O	O	O	O	O	O
S. arvensis	Sar06g51770R	43626147	43628273	O	O	O	O	O	O	O	O	O	O	O	O	O	O	O	O	O	O	O	O	O	O	O	O	O	O	O	O	O	O	O	O	O	O	O	O	O	O	O	O	O	O	O	O	O	O
S. arvensis	Sar06g51780R	43628844	43631808	O	O	O	O	O	O	O	O	O	O	O	O	O	O	O	O	O	O	O	O	O	O	O	O	O	O	O	O	O	O	O	O	O	O	O	O	O	O	O	O	O	O	O	O	O	O
S. arvensis	Sar06g51800R	43641710	43644218	O	O	O	O	O	O	O	O	O	O	O	O	O	O	O	O	O	O	O	O	O	O	O	O	O	O	O	O	O	O	O	O	O	O	O	O	O	O	O	O	O	O	O	O	O	O
S. arvensis	Sar06g51840R	43657718	43660330	O	O	O	O	O	O	O	O	O	O	O	O	O	O	O	O	O	O	O	O	O	O	O	O	O	O	O	O	O	O	O	O	O	O	O	O	O	O	O	O	O	O	O	O	O	O
S. arvensis	Sar06g51850R	43668880	43672859	O	O	O	O	O	O	O	O	O	O	O	O	O	O	O	O	O	O	O	O	O	O	O	O	O	O	O	O	O	O	O	O	O	O	O	O	O	O	O	O	O	O	O	O	O	O
S. arvensis	Sar06g51860R	43697885	43709501	O	O	O	O	O	O	O	O	O	O	O	O	O	O	O	O	O	O	O	O	O	O	O	O	O	O	O	O	O	O	O	O	O	O	O	O	O	O	O	O	O	O	O	O	O	O
S. arvensis	Sar06g51880R	43721371	43725326	O	O	O	O	O	O	O	O	O	O	O	O	O	O	O	O	O	O	O	O	O	O	O	O	O	O	O	O	O	O	O	O	O	O	O	O	O	O	O	O	O	O	O	O	O	O
S. arvensis	Sar06g52670R	44357819	44359789	O	O	O	O	O	O	O	O	O	O	O	O	O	O	O	O	O	O	O	O	O	O	O	O	O	O	O	O	O	O	O	O	O	O	O	O	O	O	O	O	O	O	O	O	O	O
S. arvensis	Sar06g52680R	44360860	44362830	O	O	O	O	O	O	O	O	O	O	O	O	O	O	O	O	O	O	O	O	O	O	O	O	O	O	O	O	O	O	O	O	O	O	O	O	O	O	O	O	O	O	O	O	O	O
S. arvensis	Sar06g52970R	44577553	44580499	O	O	O	O	O	O	O	O	O	O	O	O	O	O	O	O	O	O	O	O	O	O	O	O	O	O	O	O	O	O	O	O	O	O	O	O	O	O	O	O	O	O	O	O	O	O
S. arvensis	Sar06g53260R	44789459	44792501	O	O	O	O	O	O	O	O	O	O	O	O	O	O	O	O	O	O	O	O	O	O	O	O	O	O	O	O	O	O	O	O	O	O	O	O	O	O	O	O	O	O	O	O	O	O
S. arvensis	Sar06g54190R	45471628	45477764	O	O	O	O	O	O	O	O	O	O	O	O	O	O	O	O	O	O	O	O	O	O	O	O	O	O	O	O	O	O	O	O	O	O	O	O	O	O	O	O	O	O	O	O	O	O
S. arvensis	Sar06g55100R	46079442	46094250	O	O	O	O	O	O	O	O	O	O	O	O	O	O	O	O	O	O	O	O	O	O	O	O	O	O	O	O	O	O	O	O	O	O	O	O	O	O	O	O	O	O	O	O	O	O
S. arvensis	Sar06g55230R	46174241	46177309	O	O	O	O	O	O	O	O	O	O	O	O	O	O	O	O	O	O	O	O	O	O	O	O	O	O	O	O	O	O	O	O	O	O	O	O	O	O	O	O	O	O	O	O	O	O
S. arvensis	Sar06g55300R	46213056	46215524	O	O	O	O	O	O	O	O	O	O	O	O	O	O	O	O	O	O	O	O	O	O	O	O	O	O	O	O	O	O	O	O	O	O	O	O	O	O	O	O	O	O	O	O	O	O
S. arvensis	Sar06g56600R	47078075	47087259	O	O	O	O	O	O	O	O	O	O	O	O	O	O	O	O	O	O	O	O	O	O	O	O	O	O	O	O	O	O	O	O	O	O	O	O	O	O	O	O	O	O	O	O	O	O
S. arvensis	Sar06g56700R	47127368	47129411	O	O	O	O	O	O	O	O	O	O	O	O	O	O	O	O	O	O	O	O	O	O	O	O	O	O	O	O	O	O	O	O	O	O	O	O	O	O	O	O	O	O	O	O	O	O
S. arvensis	Sar06g59450R	48643773	48647034	O	O	O	O	O	O	O	O	O	O	O	O	O	O	O	O	O	O	O	O	O	O	O	O	O	O	O	O	O	O	O	O	O	O	O	O	O	O	O	O	O	O	O	O	O	O
S. arvensis	Sar06g59920R	48930565	48931973	O	O	O	O	O	O	O	O	O	O	O	O	O	O	O	O	O	O	O	O	O	O	O	O	O	O	O	O	O	O	O	O	O	O	O	O	O	O	O	O	O	O	O	O	O	O
S. arvensis	Sar07g01430R	660377	661162	O	O	O	O	O	O	O	O	O	O	O	O	O	O	O	O	O	O	O	O	O	O	O	O	W	O	W	O	O	O	O	O	O	O	O	O	O	O	O	O	O	W	W	O	O	O
S. arvensis	Sar07g02850R	1327667	1330402	O	O	O	O	O	W	O	O	O	O	O	O	O	W	W	O	W	O	O	W	O	W	O	O	W	O	W	O	O	O	O	O	O	O	O	O	O	O	O	O	O	W	W	O	O	O
S. arvensis	Sar07g03710R	1639725	1641735	O	O	O	O	O	W	O	O	O	O	O	O	O	W	W	O	W	W	O	W	O	W	O	O	W	O	W	O	O	O	O	O	O	O	O	O	O	O	O	O	O	W	W	O	W	O
S. arvensis	Sar07g05400R	2419070	2421482	O	O	O	O	O	W	O	O	O	O	O	O	O	W	W	O	W	W	O	W	O	W	O	O	W	O	W	O	O	O	O	O	O	O	O	O	O	O	O	O	O	W	W	O	W	O
S. arvensis	Sar07g06990R	3154956	3156085	O	O	O	O	O	O	O	O	O	O	O	O	W	W	W	O	W	W	W	W	O	W	O	O	W	O	W	O	O	O	O	O	O	O	O	O	O	O	O	O	O	W	W	O	W	O
S. arvensis	Sar07g07930R	3562119	3563276	O	O	O	O	O	O	O	O	O	O	O	O	W	O	W	O	O	W	W	W	O	W	O	O	W	O	O	O	O	O	O	O	O	O	O	O	O	O	O	O	O	W	W	O	W	O
S. arvensis	Sar07g08490R	3801990	3805808	O	O	O	O	O	O	W	O	O	O	O	O	W	O	W	O	O	W	W	W	O	W	O	O	W	O	O	O	O	O	O	O	O	O	O	O	O	O	W	O	O	W	W	O	W	O
S. arvensis	Sar07g09440R	4325816	4329178	O	O	O	O	O	O	W	O	O	O	O	O	W	O	W	O	O	W	W	O	O	O	O	O	W	O	O	O	O	O	O	O	O	O	O	O	O	O	W	W	O	W	W	O	W	O
S. arvensis	Sar07g11360R	5222131	5227504	O	O	O	O	O	O	W	O	O	O	O	O	W	O	W	O	O	W	W	O	O	O	O	O	W	O	O	O	O	O	O	O	O	O	O	O	O	O	W	W	O	W	W	O	O	O
S. arvensis	Sar07g11760R	5482789	5485600	O	O	W	O	O	O	W	O	O	O	O	O	W	O	W	O	O	W	W	O	O	O	O	O	W	O	O	O	O	O	O	O	O	O	O	O	O	O	W	W	O	W	W	O	O	O
S. arvensis	Sar07g12550R	5807293	5810232	O	O	W	O	O	O	W	O	O	O	O	O	W	O	W	O	O	W	W	O	O	O	O	O	W	O	O	O	O	O	O	O	O	O	O	O	O	O	W	W	O	W	W	O	O	O
S. arvensis	Sar07g13950R	6478959	6481757	O	O	W	O	O	O	W	O	O	O	O	O	W	O	W	O	O	W	W	O	O	O	O	O	W	O	O	O	O	O	O	O	O	O	O	O	O	O	W	W	O	W	W	O	O	O
S. arvensis	Sar07g14230R	6623936	6630566	O	O	W	O	O	O	W	O	O	O	O	O	W	O	W	O	O	W	W	O	O	O	O	O	W	O	O	O	O	O	O	O	O	O	O	O	O	O	W	W	O	W	W	O	O	O
S. arvensis	Sar07g14340R	6727210	6730300	O	O	W	O	O	O	O	O	O	O	O	O	W	O	W	O	O	W	W	O	O	O	O	O	W	O	O	O	O	O	O	O	O	O	O	O	O	O	W	W	O	W	W	O	O	O
S. arvensis	Sar07g14940R	7005537	7008229	O	O	W	O	O	O	O	O	O	O	O	O	W	O	O	O	O	W	O	O	O	O	O	O	W	O	O	O	O	O	O	O	O	O	O	O	O	O	O	W	O	W	W	O	O	O
S. arvensis	Sar07g15040R	7044066	7046736	O	O	W	O	O	O	O	O	O	O	O	O	W	O	O	O	O	W	O	O	O	O	O	O	W	O	O	O	O	O	O	O	O	O	O	O	O	O	O	W	O	W	W	O	O	O
S. arvensis	Sar07g15450R	7209341	7211862	O	O	W	O	O	O	O	O	O	O	O	O	W	O	O	O	O	W	O	O	O	O	O	O	W	O	O	O	O	O	O	O	O	O	O	O	O	O	O	O	O	W	W	O	O	O
S. arvensis	Sar07g16050R	7543369	7546292	O	O	W	O	O	O	O	O	O	O	O	O	W	O	O	O	O	W	O	O	O	O	O	O	W	O	O	O	O	O	O	W	O	O	O	O	O	O	O	O	O	W	W	O	O	O
S. arvensis	Sar07g16200R	7626007	7629065	O	O	W	O	O	O	O	O	O	O	O	O	W	O	O	O	O	W	O	O	O	O	O	O	W	O	O	O	O	O	O	W	O	O	O	O	O	O	O	O	O	W	W	O	O	O
S. arvensis	Sar07g16870R	8017986	8020322	O	O	W	O	O	O	O	O	O	O	O	O	O	O	O	O	O	O	O	O	O	O	O	O	W	O	O	O	O	O	O	W	O	O	O	O	O	O	O	O	O	W	W	O	O	O
S. arvensis	Sar07g17570R	8497861	8503315	O	O	W	O	O	O	O	O	O	O	O	O	O	O	O	O	O	O	O	O	O	O	O	O	W	O	O	O	O	O	O	O	O	O	O	O	O	O	O	O	O	W	W	O	O	O
S. arvensis	Sar07g17580R	8504463	8508186	O	O	W	O	O	O	O	O	O	O	O	O	O	O	O	O	O	O	O	O	O	O	O	O	W	O	O	O	O	O	O	O	O	O	O	O	O	O	O	O	O	W	W	O	O	O
S. arvensis	Sar07g17600R	8511646	8514732	O	O	W	O	O	O	O	O	O	O	O	O	O	O	O	O	O	O	O	O	O	O	O	O	W	O	O	O	O	O	O	O	O	O	O	O	O	O	O	O	O	W	W	O	O	O
S. arvensis	Sar07g17620R	8520186	8522459	O	O	W	O	O	O	O	O	O	O	O	O	O	O	O	O	O	O	O	O	O	O	O	O	W	O	O	O	O	O	O	O	O	O	O	O	O	O	O	O	O	W	W	O	O	O
S. arvensis	Sar07g17740R	8586794	8588680	O	O	W	O	O	O	O	O	O	O	O	O	O	O	O	O	O	O	O	O	O	O	O	O	W	O	O	O	O	O	O	O	O	O	O	O	O	O	O	O	O	W	W	O	O	O
S. arvensis	Sar07g18680R	9107965	9109290	O	O	W	O	O	O	O	O	O	O	O	O	O	O	O	O	O	O	O	O	O	O	O	O	W	O	O	O	O	O	O	O	O	O	O	O	O	O	O	O	O	W	W	O	O	O
S. arvensis	Sar07g19060R	9288168	9295240	O	O	W	O	O	O	O	O	O	O	O	O	O	O	O	O	O	O	O	O	O	O	O	O	W	O	O	O	O	O	O	O	O	O	O	O	O	O	O	O	O	W	W	O	O	O
S. arvensis	Sar07g20220R	9894804	9898627	O	W	W	O	O	O	O	O	O	O	O	O	O	O	O	O	O	O	O	O	O	O	O	O	O	O	O	O	O	O	O	O	O	O	O	O	O	W	O	O	W	W	W	O	O	O
S. arvensis	Sar07g20570R	10089345	10092512	W	W	W	O	O	O	O	O	O	O	O	O	O	O	O	O	O	O	O	O	O	O	O	O	O	O	O	O	O	O	O	O	O	O	O	O	O	W	O	O	W	W	W	O	O	O
S. arvensis	Sar07g21880R	10882966	10884462	W	W	W	O	O	O	O	O	O	O	O	O	O	O	O	O	O	O	O	O	O	O	O	O	O	O	O	O	O	O	O	O	O	O	O	O	O	W	O	O	W	O	W	O	O	O
S. arvensis	Sar07g21890R	10887833	10893938	W	W	W	O	O	O	O	O	O	O	O	O	O	O	O	O	O	O	O	O	O	O	O	O	O	O	O	O	O	O	O	O	O	O	O	O	O	W	O	O	W	O	W	O	O	O
S. arvensis	Sar07g21900R	10896898	10898364	W	W	W	O	O	O	O	O	O	O	O	O	O	O	O	O	O	O	O	O	O	O	O	O	O	O	O	O	O	O	O	O	O	O	O	O	O	W	O	O	W	O	W	O	O	O
S. arvensis	Sar07g22910R	11529523	11532166	W	W	W	O	O	O	O	O	O	O	O	O	O	O	O	O	O	O	O	O	O	O	O	O	O	O	O	O	O	O	O	O	O	O	O	O	O	W	O	O	W	O	W	O	O	O
S. arvensis	Sar07g23010R	11601579	11603567	W	W	W	O	O	O	O	O	O	O	O	O	O	O	O	O	O	O	O	O	O	O	O	O	O	O	O	O	O	O	O	O	O	O	O	O	O	W	O	O	W	O	W	O	O	O
S. arvensis	Sar07g23020R	11605022	11607016	W	W	W	O	O	O	O	O	O	O	O	O	O	O	O	O	O	O	O	O	O	O	O	O	O	O	O	O	O	O	O	O	O	O	O	O	O	W	O	O	W	O	W	O	O	O
S. arvensis	Sar07g23380R	11844351	11846559	W	W	W	O	O	O	O	O	O	W	O	O	O	O	O	O	O	O	O	O	O	O	O	O	O	W	O	O	O	O	O	O	O	O	O	O	O	O	O	O	W	O	W	O	O	O
S. arvensis	Sar07g24620R	12807603	12813662	W	W	W	O	O	O	O	O	O	W	O	O	O	O	O	O	O	O	O	O	O	O	O	O	O	W	O	W	O	O	O	O	O	O	O	O	O	O	O	O	W	O	W	O	O	O
S. arvensis	Sar07g25150R	13233344	13234807	W	W	W	W	O	O	O	O	O	W	O	O	O	O	O	O	O	O	O	O	O	O	O	O	O	W	O	W	O	O	O	O	O	O	O	O	O	O	O	O	W	O	W	O	O	O
S. arvensis	Sar07g25570R	13684589	13688562	W	W	W	W	O	O	O	O	O	W	O	O	O	O	O	O	O	O	O	O	O	O	O	O	O	W	O	W	O	O	O	O	O	O	O	O	O	O	O	O	W	O	W	O	O	O
S. arvensis	Sar07g25610R	13715859	13719704	W	W	W	W	O	O	O	O	O	W	O	O	O	O	O	O	O	O	O	O	O	O	O	O	O	W	O	W	O	O	O	O	O	O	O	O	O	O	O	O	W	O	W	O	O	O
S. arvensis	Sar07g25620R	13721846	13729134	W	W	W	W	O	O	O	O	O	W	O	O	O	O	O	O	O	O	O	O	O	O	O	O	O	W	O	W	O	O	O	O	O	O	O	O	O	O	O	O	W	O	W	O	O	O
S. arvensis	Sar07g25640R	13741592	13745443	W	W	W	W	O	O	O	O	O	W	O	O	O	O	O	O	O	O	O	O	O	O	O	O	O	W	O	W	O	O	O	O	O	O	O	O	O	O	O	O	W	O	W	O	O	O
S. arvensis	Sar07g25650R	13748432	13751985	W	W	W	W	O	O	O	O	O	W	O	O	O	O	O	O	O	O	O	O	O	O	O	O	O	W	O	W	O	O	O	O	O	O	O	O	O	O	O	O	W	O	W	O	O	O
S. arvensis	Sar07g25700R	13767500	13772510	W	W	W	W	O	O	O	O	O	W	O	O	O	O	O	O	O	O	O	O	O	O	O	O	O	W	O	W	O	O	O	O	O	O	O	O	O	O	O	O	W	O	W	O	O	O
S. arvensis	Sar07g25710R	13774511	13778198	W	W	W	W	O	O	O	O	O	W	O	O	O	O	O	O	O	O	O	O	O	O	O	O	O	W	O	W	O	O	O	O	O	O	O	O	O	O	O	O	W	O	W	O	O	O
S. arvensis	Sar07g25730R	13787099	13792789	W	W	W	W	O	O	O	O	O	W	O	O	O	O	O	O	O	O	O	O	O	O	O	O	O	W	O	W	O	O	O	O	O	O	O	O	O	O	O	O	W	O	W	O	O	O
S. arvensis	Sar07g26270R	14171535	14172116	W	W	W	W	O	O	O	O	O	W	O	O	O	O	O	O	O	O	O	O	O	O	O	O	O	W	O	W	O	O	O	O	O	O	O	O	O	O	O	O	W	O	W	O	O	O
S. arvensis	Sar07g26770R	14736133	14738566	O	W	W	W	O	O	O	O	O	W	O	O	O	O	O	O	O	O	O	O	O	O	O	O	O	W	O	W	O	O	O	O	O	O	O	O	O	O	O	O	W	O	W	O	O	O
S. arvensis	Sar07g30060R	20588828	20590125	O	O	O	O	O	O	O	O	O	O	O	O	O	O	O	O	O	O	O	O	O	O	O	O	O	W	O	O	O	O	O	O	O	O	O	O	O	O	O	O	W	O	W	O	O	O
S. arvensis	Sar07g30930R	24762848	24764444	O	O	O	O	W	O	O	O	O	O	O	O	O	O	O	O	O	O	O	O	O	O	O	O	O	W	O	O	O	O	O	O	W	O	O	O	W	O	O	O	O	O	O	W	O	O
S. arvensis	Sar07g32720R	35935702	35938978	O	O	O	O	O	O	O	O	O	O	O	O	O	O	O	O	O	O	O	O	O	O	O	O	O	O	O	O	O	O	O	O	O	O	O	O	O	O	O	O	O	O	O	O	O	O
S. arvensis	Sar07g35770R	39218540	39221205	O	O	O	O	O	O	O	O	O	O	O	O	O	O	O	O	O	O	O	O	O	O	O	O	O	O	O	O	O	O	O	O	O	O	O	O	O	O	O	O	O	O	O	O	O	O
S. arvensis	Sar07g36180R	39642091	39645775	O	O	O	O	O	O	O	O	O	O	O	O	O	O	O	O	O	O	O	O	O	O	O	O	O	O	O	O	O	O	O	O	O	O	O	O	O	O	O	O	O	O	O	O	O	O
S. arvensis	Sar07g36190R	39655716	39657443	O	O	O	O	O	O	O	O	O	O	O	O	O	O	O	O	O	O	O	O	O	O	O	O	O	O	O	O	O	O	O	O	O	O	O	O	O	O	O	O	O	O	O	O	O	O
S. arvensis	Sar07g36220R	39693263	39699714	O	O	O	O	O	O	O	O	O	O	O	O	O	O	O	O	O	O	O	O	O	O	O	O	O	O	O	O	O	O	O	O	O	O	O	O	O	O	O	O	O	O	O	O	O	O
S. arvensis	Sar07g36230R	39700932	39706650	O	O	O	O	O	O	O	O	O	O	O	O	O	O	O	O	O	O	O	O	O	O	O	O	O	O	O	O	O	O	O	O	O	O	O	O	O	O	O	O	O	O	O	O	O	O
S. arvensis	Sar07g36250R	39718481	39737839	O	O	O	O	O	O	O	O	O	O	O	O	O	O	O	O	O	O	O	O	O	O	O	O	O	O	O	O	O	O	O	O	O	O	O	O	O	O	O	O	O	O	O	O	O	O
S. arvensis	Sar07g36280R	39748345	39756056	O	O	O	O	O	O	O	O	O	O	O	O	O	O	O	O	O	O	O	O	O	O	O	O	O	O	O	O	O	O	O	O	O	O	O	O	O	O	O	O	O	O	O	O	O	O
S. arvensis	Sar07g36310R	39776830	39791028	O	O	O	O	O	O	O	O	O	O	O	O	O	O	O	O	O	O	O	O	O	O	O	O	O	O	O	O	O	O	O	O	O	O	O	O	O	O	O	O	O	O	O	O	O	O
S. arvensis	Sar07g36370R	39862054	39870548	O	O	O	O	O	O	O	O	O	O	O	O	O	O	O	O	O	O	O	O	O	O	O	O	O	O	O	O	O	O	O	O	O	O	O	O	O	O	O	O	O	O	O	O	O	O
S. arvensis	Sar07g37130R	40504427	40507598	O	O	O	O	O	O	O	O	O	O	O	O	O	O	O	O	O	O	O	O	O	O	O	O	O	O	O	O	O	O	O	O	O	O	O	O	O	O	O	O	O	O	O	O	O	O
S. arvensis	Sar07g38600R	41513502	41516250	O	O	O	O	O	O	O	O	O	O	O	O	O	O	O	O	O	O	O	O	O	O	O	O	O	O	O	O	O	O	O	O	O	O	O	O	O	O	O	O	O	O	O	O	O	O
S. arvensis	Sar07g38800R	41627963	41629931	O	O	O	O	O	O	O	O	O	O	O	O	O	O	O	O	O	O	O	O	O	O	O	O	O	O	O	O	O	O	O	O	O	O	O	O	O	O	O	O	O	O	O	O	O	O
S. arvensis	Sar07g41500R	43387347	43389742	O	O	O	O	O	O	O	O	O	O	O	O	O	O	O	O	O	O	O	O	O	O	O	O	O	O	O	O	O	O	O	O	O	O	O	O	O	O	O	O	O	O	O	O	O	O
S. arvensis	Sar07g41510R	43390464	43392884	O	O	O	O	O	O	O	O	O	O	O	O	O	O	O	O	O	O	O	O	O	O	O	O	O	O	O	O	O	O	O	O	O	O	O	O	O	O	O	O	O	O	O	O	O	O
S. arvensis	Sar07g42340R	43953330	43955436	O	O	O	O	O	O	O	O	O	O	O	O	O	O	O	O	O	O	O	O	O	O	O	O	O	O	O	O	O	O	O	O	O	O	O	O	O	O	O	O	O	O	O	O	O	O
S. arvensis	Sar07g42360R	43958460	43961231	O	O	O	O	O	O	O	O	O	O	O	O	O	O	O	O	O	O	O	O	O	O	O	O	O	O	O	O	O	O	O	O	O	O	O	O	O	O	O	O	O	O	O	O	O	O
S. arvensis	Sar07g42990R	44325881	44331261	O	O	O	O	O	O	O	O	O	O	O	O	O	O	O	O	O	O	O	O	O	O	O	O	O	O	O	O	O	O	O	O	O	O	O	O	O	O	O	O	O	O	O	O	O	O
S. arvensis	Sar07g43420R	44547859	44550910	O	O	O	O	O	O	O	O	O	O	O	O	O	O	O	O	O	O	O	O	O	O	O	O	O	O	O	O	O	O	O	O	O	O	O	O	O	O	O	O	O	O	O	O	O	O
S. arvensis	Sar07g44170R	44993174	44994793	O	O	O	O	O	O	O	O	O	O	O	O	O	O	O	O	O	O	O	O	O	O	O	O	O	O	O	O	O	O	O	O	O	O	O	O	O	O	O	O	O	O	O	O	O	O
S. arvensis	Sar07g44190R	44996944	44999292	O	O	O	O	O	O	O	O	O	O	O	O	O	O	O	O	O	O	O	O	O	O	O	O	O	O	O	O	O	O	O	O	O	O	O	O	O	O	O	O	O	O	O	O	O	O
S. arvensis	Sar07g44260R	45018349	45020639	O	O	O	O	O	O	O	O	O	O	O	O	O	O	O	O	O	O	O	O	O	O	O	O	O	O	O	O	O	O	O	O	O	O	O	O	O	O	O	O	O	O	O	O	O	O
S. arvensis	Sar07g44270R	45021796	45024498	O	O	O	O	O	O	O	O	O	O	O	O	O	O	O	O	O	O	O	O	O	O	O	O	O	O	O	O	O	O	O	O	O	O	O	O	O	O	O	O	O	O	O	O	O	O
S. arvensis	Sar07g44280R	45026488	45028805	O	O	O	O	O	O	O	O	O	O	O	O	O	O	O	O	O	O	O	O	O	O	O	O	O	O	O	O	O	O	O	O	O	O	O	O	O	O	O	O	O	O	O	O	O	O
S. arvensis	Sar07g44290R	45040182	45042609	O	O	O	O	O	O	O	O	O	O	O	O	O	O	O	O	O	O	O	O	O	O	O	O	O	O	O	O	O	O	O	O	O	O	O	O	O	O	O	O	O	O	O	O	O	O
S. arvensis	Sar07g44310R	45047586	45050009	O	O	O	O	O	O	O	O	O	O	O	O	O	O	O	O	O	O	O	O	O	O	O	O	O	O	O	O	O	O	O	O	O	O	O	O	O	O	O	O	O	O	O	O	O	O
S. arvensis	Sar07g44330R	45051497	45053812	O	O	O	O	O	O	O	O	O	O	O	O	O	O	O	O	O	O	O	O	O	O	O	O	O	O	O	O	O	O	O	O	O	O	O	O	O	O	O	O	O	O	O	O	O	O
S. arvensis	Sar07g44670R	45272946	45274915	O	O	O	O	O	O	O	O	O	O	O	O	O	O	O	O	O	O	O	O	O	O	O	O	O	O	O	O	O	O	O	O	O	O	O	O	O	O	O	O	O	O	O	O	O	O
S. arvensis	Sar07g47800R	46737021	46743908	O	O	O	O	O	O	O	O	O	O	O	O	O	O	O	O	O	O	O	O	O	O	O	O	O	O	O	O	O	O	O	O	O	O	O	O	O	O	O	O	O	O	O	O	O	O
S. arvensis	Sar07g47810R	46745780	46748796	O	O	O	O	O	O	O	O	O	O	O	O	O	O	O	O	O	O	O	O	O	O	O	O	O	O	O	O	O	O	O	O	O	O	O	O	O	O	O	O	O	O	O	O	O	O
S. arvensis	Sar07g47820R	46749736	46763937	O	O	O	O	O	O	O	O	O	O	O	O	O	O	O	O	O	O	O	O	O	O	O	O	O	O	O	O	O	O	O	O	O	O	O	O	O	O	O	O	O	O	O	O	O	O
S. arvensis	Sar07g47890R	46799653	46803487	O	O	O	O	O	O	O	O	O	O	O	O	O	O	O	O	O	O	O	O	O	O	O	O	O	O	O	O	O	O	O	O	O	O	O	O	O	O	O	O	O	O	O	O	O	O
S. arvensis	Sar07g47930R	46819174	46821051	O	O	O	O	O	O	O	O	O	O	O	O	O	O	O	O	O	O	O	O	O	O	O	O	O	O	O	O	O	O	O	O	O	O	O	O	O	O	O	O	O	O	O	O	O	O
S. arvensis	Sar07g48550R	47179213	47182195	O	O	O	O	O	O	O	O	O	O	O	O	O	O	O	O	O	O	O	O	O	O	O	O	O	O	O	O	O	O	O	O	O	O	O	O	O	O	O	O	O	O	O	O	O	O
S. arvensis	Sar07g49650R	47664247	47670332	O	O	O	O	O	O	O	O	O	O	O	O	O	O	O	O	O	O	O	O	O	O	O	O	O	O	O	O	O	O	O	O	O	O	O	O	O	O	O	O	O	O	O	O	O	O
S. arvensis	Sar07g52450R	48971880	48973880	O	O	O	O	O	O	O	O	O	O	O	O	O	O	O	O	O	O	O	O	O	O	O	O	O	O	O	O	O	O	O	O	O	O	O	O	O	O	O	O	O	O	O	O	O	O
S. arvensis	Sar08g00040R	13007	19947	O	O	O	O	O	O	O	O	O	O	O	O	O	O	O	O	O	O	O	O	O	O	O	O	O	O	O	O	O	O	O	O	O	O	O	O	O	O	O	O	O	O	W	O	O	O
S. arvensis	Sar08g00220R	86709	88775	O	O	O	O	O	O	O	O	O	O	O	O	O	O	O	O	O	O	O	O	O	O	O	O	O	O	W	O	O	O	O	O	O	O	O	O	O	O	O	O	O	O	W	O	O	O
S. arvensis	Sar08g00230R	89689	91773	O	O	O	O	O	O	O	O	O	O	O	O	O	O	O	O	O	O	O	O	O	O	O	O	O	O	W	O	O	O	O	O	O	O	O	O	O	O	O	O	O	O	W	O	O	O
S. arvensis	Sar08g00940R	372883	375030	O	O	O	O	O	O	O	O	O	O	O	O	O	O	O	O	O	O	O	O	O	O	O	O	O	O	W	O	O	O	O	O	O	O	O	O	O	O	O	O	O	O	W	O	O	O
S. arvensis	Sar08g02100R	853186	855460	O	O	O	O	O	O	O	O	O	O	O	O	O	O	O	O	O	O	O	O	O	O	O	O	W	O	W	O	O	O	O	O	O	O	O	O	O	O	O	O	O	W	W	O	O	O
S. arvensis	Sar08g02570R	1038646	1041948	O	O	O	O	O	O	O	O	O	O	O	O	O	W	O	O	W	O	O	W	O	W	O	O	W	O	W	O	O	O	O	O	O	O	O	O	O	O	O	O	O	W	W	O	O	O
S. arvensis	Sar08g03690R	1449761	1452328	O	O	O	O	O	W	O	O	O	O	O	O	O	W	W	O	W	O	O	W	O	W	O	O	W	O	W	O	O	O	O	O	O	O	O	O	O	O	O	O	O	W	W	O	O	O
S. arvensis	Sar08g04010R	1561799	1565087	O	O	O	O	O	W	O	O	O	O	O	O	O	W	W	O	W	O	O	W	O	W	O	O	W	O	W	O	O	O	O	O	O	O	O	O	O	O	O	O	O	W	W	O	W	O
S. arvensis	Sar08g04270R	1683087	1685051	O	O	O	O	O	W	O	O	O	O	O	O	O	W	W	O	W	W	O	W	O	W	O	O	W	O	W	O	O	O	O	O	O	O	O	O	O	O	O	O	O	W	W	O	W	O
S. arvensis	Sar08g05090R	2026751	2028732	O	O	O	O	O	W	O	O	O	O	O	O	O	W	W	O	W	W	O	W	O	W	O	O	W	O	W	O	O	O	O	O	O	O	O	O	O	O	O	O	O	W	W	O	W	O
S. arvensis	Sar08g06150R	2467379	2470104	O	O	O	O	O	W	O	O	O	O	O	O	O	W	W	O	W	W	O	W	O	W	O	O	W	O	W	O	O	O	O	O	O	O	O	O	O	O	O	O	O	W	W	O	W	O
S. arvensis	Sar08g06780R	2718532	2722144	O	O	O	O	O	W	O	O	O	O	O	O	O	W	W	O	W	W	O	W	O	W	O	O	W	O	W	O	O	O	O	O	O	O	O	O	O	O	O	O	O	W	W	O	W	O
S. arvensis	Sar08g06950R	2794250	2800994	O	O	O	O	O	W	O	O	O	O	O	O	O	W	W	O	W	W	O	W	O	W	O	O	W	O	W	O	O	O	O	O	O	O	O	O	O	O	O	O	O	W	W	O	W	O
S. arvensis	Sar08g08110R	3298167	3300160	O	O	O	O	O	O	O	O	O	O	O	O	W	O	W	O	O	W	W	W	O	W	O	O	W	O	W	O	O	O	O	O	O	O	O	O	O	O	O	O	O	W	W	O	W	O
S. arvensis	Sar08g08590R	3468171	3471752	O	O	O	O	O	O	O	O	O	O	O	O	W	O	W	O	O	W	W	W	O	W	O	O	W	O	O	O	O	O	O	O	O	O	O	O	O	O	O	O	O	W	W	O	W	O
S. arvensis	Sar08g08890R	3572776	3580721	O	O	O	O	O	O	O	O	O	O	O	O	W	O	W	O	O	W	W	W	O	W	O	O	W	O	O	O	O	O	O	O	O	O	O	O	O	O	O	O	O	W	W	O	W	O
S. arvensis	Sar08g10240R	4152339	4154360	O	O	O	O	O	O	W	O	O	O	O	O	W	O	W	O	O	W	W	O	O	O	O	O	W	O	O	O	O	O	O	O	O	O	O	O	O	O	W	O	O	W	W	O	W	O
S. arvensis	Sar08g10250R	4156021	4158192	O	O	O	O	O	O	W	O	O	O	O	O	W	O	W	O	O	W	W	O	O	O	O	O	W	O	O	O	O	O	O	O	O	O	O	O	O	O	W	O	O	W	W	O	W	O
S. arvensis	Sar08g10260R	4161384	4163390	O	O	O	O	O	O	W	O	O	O	O	O	W	O	W	O	O	W	W	O	O	O	O	O	W	O	O	O	O	O	O	O	O	O	O	O	O	O	W	O	O	W	W	O	W	O
S. arvensis	Sar08g10600R	4279908	4284190	O	O	O	O	O	O	W	O	O	O	O	O	W	O	W	O	O	W	W	O	O	O	O	O	W	O	O	O	O	O	O	O	O	O	O	O	O	O	W	W	O	W	W	O	W	O
S. arvensis	Sar08g10780R	4347251	4350501	O	O	O	O	O	O	W	O	O	O	O	O	W	O	W	O	O	W	W	O	O	O	O	O	W	O	O	O	O	O	O	O	O	O	O	O	O	O	W	W	O	W	W	O	W	O
S. arvensis	Sar08g10800R	4353144	4356438	O	O	O	O	O	O	W	O	O	O	O	O	W	O	W	O	O	W	W	O	O	O	O	O	W	O	O	O	O	O	O	O	O	O	O	O	O	O	W	W	O	W	W	O	W	O
S. arvensis	Sar08g10810R	4359591	4360772	O	O	O	O	O	O	W	O	O	O	O	O	W	O	W	O	O	W	W	O	O	O	O	O	W	O	O	O	O	O	O	O	O	O	O	O	O	O	W	W	O	W	W	O	W	O
S. arvensis	Sar08g10830R	4370478	4373820	O	O	O	O	O	O	W	O	O	O	O	O	W	O	W	O	O	W	W	O	O	O	O	O	W	O	O	O	O	O	O	O	O	O	O	O	O	O	W	W	O	W	W	O	W	O
S. arvensis	Sar08g11390R	4584444	4590270	O	O	O	O	O	O	W	O	O	O	O	O	W	O	W	O	O	W	W	O	O	O	O	O	W	O	O	O	O	O	O	O	O	O	O	O	O	O	W	W	O	W	W	O	W	O
S. arvensis	Sar08g11450R	4609474	4611786	O	O	O	O	O	O	W	O	O	O	O	O	W	O	W	O	O	W	W	O	O	O	O	O	W	O	O	O	O	O	O	O	O	O	O	O	O	O	W	W	O	W	W	O	W	O
S. arvensis	Sar08g12250R	4949390	4951393	O	O	O	O	O	O	W	O	O	O	O	O	W	O	W	O	O	W	W	O	O	O	O	O	W	O	O	O	O	O	O	O	O	O	O	O	O	O	W	W	O	W	W	O	O	O
S. arvensis	Sar08g13330R	5402955	5405137	O	O	W	O	O	O	W	O	O	O	O	O	W	O	W	O	O	W	W	O	O	O	O	O	W	O	O	O	O	O	O	O	O	O	O	O	O	O	W	W	O	W	W	O	O	O
S. arvensis	Sar08g13420R	5450255	5452159	O	O	W	O	O	O	W	O	O	O	O	O	W	O	W	O	O	W	W	O	O	O	O	O	W	O	O	O	O	O	O	O	O	O	O	O	O	O	W	W	O	W	W	O	O	O
S. arvensis	Sar08g13890R	5676797	5678727	O	O	W	O	O	O	W	O	O	O	O	O	W	O	W	O	O	W	W	O	O	O	O	O	W	O	O	O	O	O	O	O	O	O	O	O	O	O	W	W	O	W	W	O	O	O
S. arvensis	Sar08g14560R	6022824	6024692	O	O	W	O	O	O	W	O	O	O	O	O	W	O	W	O	O	W	W	O	O	O	O	O	W	O	O	O	O	O	O	O	O	O	O	O	O	O	W	W	O	W	W	O	O	O
S. arvensis	Sar08g15470R	6429755	6431053	O	O	W	O	O	O	W	O	O	O	O	O	W	O	W	O	O	W	W	O	O	O	O	O	W	O	O	O	O	O	O	O	O	O	O	O	O	O	W	W	O	W	W	O	O	O
S. arvensis	Sar08g16580R	7004119	7006059	O	O	W	O	O	O	O	O	O	O	O	O	W	O	O	O	O	W	O	O	O	O	O	O	W	O	O	O	O	O	O	O	O	O	O	O	O	O	O	W	O	W	W	O	O	O
S. arvensis	Sar08g16730R	7071267	7075843	O	O	W	O	O	O	O	O	O	O	O	O	W	O	O	O	O	W	O	O	O	O	O	O	W	O	O	O	O	O	O	O	O	O	O	O	O	O	O	W	O	W	W	O	O	O
S. arvensis	Sar08g18200R	7758930	7762613	O	O	W	O	O	O	O	O	O	O	O	O	W	O	O	O	O	O	O	O	O	O	O	O	W	O	O	O	O	O	O	W	O	O	O	O	O	O	O	O	O	W	W	O	O	O
S. arvensis	Sar08g18330R	7816440	7819286	O	O	W	O	O	O	O	O	O	O	O	O	W	O	O	O	O	O	O	O	O	O	O	O	W	O	O	O	O	O	O	W	O	O	O	O	O	O	O	O	O	W	W	O	O	O
S. arvensis	Sar08g18350R	7826649	7829495	O	O	W	O	O	O	O	O	O	O	O	O	W	O	O	O	O	O	O	O	O	O	O	O	W	O	O	O	O	O	O	W	O	O	O	O	O	O	O	O	O	W	W	O	O	O
S. arvensis	Sar08g18620R	7973488	7975353	O	O	W	O	O	O	O	O	O	O	O	O	O	O	O	O	O	O	O	O	O	O	O	O	W	O	O	O	O	O	O	W	O	O	O	O	O	O	O	O	O	W	W	O	O	O
S. arvensis	Sar08g18800R	8082915	8085010	O	O	W	O	O	O	O	O	O	O	O	O	O	O	O	O	O	O	O	O	O	O	O	O	W	O	O	O	O	O	O	W	O	O	O	O	O	O	O	O	O	W	W	O	O	O
S. arvensis	Sar08g19040R	8236498	8240982	O	O	W	O	O	O	O	O	O	O	O	O	O	O	O	O	O	O	O	O	O	O	O	O	W	O	O	O	O	O	O	W	O	O	O	O	O	O	O	O	O	W	W	O	O	O
S. arvensis	Sar08g19440R	8420710	8422740	O	O	W	O	O	O	O	O	O	O	O	O	O	O	O	O	O	O	O	O	O	O	O	O	W	O	O	O	O	O	O	O	O	O	O	O	O	O	O	O	O	W	W	O	O	O
S. arvensis	Sar08g20480R	8945574	8947874	O	O	W	O	O	O	O	O	O	O	O	O	O	O	O	O	O	O	O	O	O	O	O	O	W	O	O	O	O	O	O	O	O	O	O	O	O	O	O	O	O	W	W	O	O	O
S. arvensis	Sar08g20630R	9045253	9047697	O	O	W	O	O	O	O	O	O	O	O	O	O	O	O	O	O	O	O	O	O	O	O	O	W	O	O	O	O	O	O	O	O	O	O	O	O	O	O	O	O	W	W	O	O	O
S. arvensis	Sar08g22860R	10120012	10121987	W	W	W	O	O	O	O	O	O	O	O	O	O	O	O	O	O	O	O	O	O	O	O	O	O	O	O	O	O	O	O	O	O	O	O	O	O	W	O	O	W	W	W	O	O	O
S. arvensis	Sar08g23450R	10351466	10352637	W	W	W	O	O	O	O	O	O	O	O	O	O	O	O	O	O	O	O	O	O	O	O	O	O	O	O	O	O	O	O	O	O	O	O	O	O	W	O	O	W	W	W	O	O	O
S. arvensis	Sar08g23990R	10648472	10648875	W	W	W	O	O	O	O	O	O	O	O	O	O	O	O	O	O	O	O	O	O	O	O	O	O	O	O	O	O	O	O	O	O	O	O	O	O	W	O	O	W	W	W	O	O	O
S. arvensis	Sar08g24340R	10794275	10796576	W	W	W	O	O	O	O	O	O	O	O	O	O	O	O	O	O	O	O	O	O	O	O	O	O	O	O	O	O	O	O	O	O	O	O	O	O	W	O	O	W	O	W	O	O	O
S. arvensis	Sar08g24940R	11097344	11099143	W	W	W	O	O	O	O	O	O	O	O	O	O	O	O	O	O	O	O	O	O	O	O	O	O	O	O	O	O	O	O	O	O	O	O	O	O	W	O	O	W	O	W	O	O	O
S. arvensis	Sar08g25660R	11518999	11522611	W	W	W	O	O	O	O	O	O	O	O	O	O	O	O	O	O	O	O	O	O	O	O	O	O	O	O	O	O	O	O	O	O	O	O	O	O	W	O	O	W	O	W	O	O	O
S. arvensis	Sar08g25880R	11637917	11640274	W	W	W	O	O	O	O	O	O	O	O	O	O	O	O	O	O	O	O	O	O	O	O	O	O	O	O	O	O	O	O	O	O	O	O	O	O	W	O	O	W	O	W	O	O	O
S. arvensis	Sar08g26070R	11741754	11746149	W	W	W	O	O	O	O	O	O	O	O	O	O	O	O	O	O	O	O	O	O	O	O	O	O	W	O	O	O	O	O	O	O	O	O	O	O	W	O	O	W	O	W	O	O	O
S. arvensis	Sar08g26080R	11748612	11752995	W	W	W	O	O	O	O	O	O	O	O	O	O	O	O	O	O	O	O	O	O	O	O	O	O	W	O	O	O	O	O	O	O	O	O	O	O	W	O	O	W	O	W	O	O	O
S. arvensis	Sar08g26720R	12125210	12127711	W	W	W	O	O	O	O	O	O	W	O	O	O	O	O	O	O	O	O	O	O	O	O	O	O	W	O	O	O	O	O	O	O	O	O	O	O	O	O	O	W	O	W	O	O	O
S. arvensis	Sar08g26850R	12186612	12190151	W	W	W	O	O	O	O	O	O	W	O	O	O	O	O	O	O	O	O	O	O	O	O	O	O	W	O	O	O	O	O	O	O	O	O	O	O	O	O	O	W	O	W	O	O	O
S. arvensis	Sar08g27270R	12401309	12404033	W	W	W	O	O	O	O	O	O	W	O	O	O	O	O	O	O	O	O	O	O	O	O	O	O	W	O	O	O	O	O	O	O	O	O	O	O	O	O	O	W	O	W	O	O	O
S. arvensis	Sar08g27920R	12796617	12798993	W	W	W	O	O	O	O	O	O	W	O	O	O	O	O	O	O	O	O	O	O	O	O	O	O	W	O	W	O	O	O	O	O	O	O	O	O	O	O	O	W	O	W	O	O	O
S. arvensis	Sar08g27930R	12807782	12815628	W	W	W	O	O	O	O	O	O	W	O	O	O	O	O	O	O	O	O	O	O	O	O	O	O	W	O	W	O	O	O	O	O	O	O	O	O	O	O	O	W	O	W	O	O	O
S. arvensis	Sar08g28550R	13173608	13176690	W	W	W	W	O	O	O	O	O	W	O	O	O	O	O	O	O	O	O	O	O	O	O	O	O	W	O	W	O	O	O	O	O	O	O	O	O	O	O	O	W	O	W	O	O	O
S. arvensis	Sar08g28560R	13178697	13181349	W	W	W	W	O	O	O	O	O	W	O	O	O	O	O	O	O	O	O	O	O	O	O	O	O	W	O	W	O	O	O	O	O	O	O	O	O	O	O	O	W	O	W	O	O	O
S. arvensis	Sar08g28570R	13193993	13196905	W	W	W	W	O	O	O	O	O	W	O	O	O	O	O	O	O	O	O	O	O	O	O	O	O	W	O	W	O	O	O	O	O	O	O	O	O	O	O	O	W	O	W	O	O	O
S. arvensis	Sar08g28590R	13199902	13207635	W	W	W	W	O	O	O	O	O	W	O	O	O	O	O	O	O	O	O	O	O	O	O	O	O	W	O	W	O	O	O	O	O	O	O	O	O	O	O	O	W	O	W	O	O	O
S. arvensis	Sar08g28600R	13212184	13214826	W	W	W	W	O	O	O	O	O	W	O	O	O	O	O	O	O	O	O	O	O	O	O	O	O	W	O	W	O	O	O	O	O	O	O	O	O	O	O	O	W	O	W	O	O	O
S. arvensis	Sar08g28610R	13223654	13226685	W	W	W	W	O	O	O	O	O	W	O	O	O	O	O	O	O	O	O	O	O	O	O	O	O	W	O	W	O	O	O	O	O	O	O	O	O	O	O	O	W	O	W	O	O	O
S. arvensis	Sar08g28620R	13231289	13235150	W	W	W	W	O	O	O	O	O	W	O	O	O	O	O	O	O	O	O	O	O	O	O	O	O	W	O	W	O	O	O	O	O	O	O	O	O	O	O	O	W	O	W	O	O	O
S. arvensis	Sar08g28630R	13241508	13244525	W	W	W	W	O	O	O	O	O	W	O	O	O	O	O	O	O	O	O	O	O	O	O	O	O	W	O	W	O	O	O	O	O	O	O	O	O	O	O	O	W	O	W	O	O	O
S. arvensis	Sar08g29010R	13440611	13444493	W	W	W	W	O	O	O	O	O	W	O	O	O	O	O	O	O	O	O	O	O	O	O	O	O	W	O	W	O	O	O	O	O	O	O	O	O	O	O	O	W	O	W	O	O	O
S. arvensis	Sar08g29640R	13769371	13771389	W	W	W	W	O	O	O	O	O	W	O	O	O	O	O	O	O	O	O	O	O	O	O	O	O	W	O	W	O	O	O	O	O	O	O	O	O	O	O	O	W	O	W	O	O	O
S. arvensis	Sar08g29650R	13773481	13780083	W	W	W	W	O	O	O	O	O	W	O	O	O	O	O	O	O	O	O	O	O	O	O	O	O	W	O	W	O	O	O	O	O	O	O	O	O	O	O	O	W	O	W	O	O	O
S. arvensis	Sar08g29890R	13882649	13885321	W	W	W	W	O	O	O	O	O	W	O	O	O	O	O	O	O	O	O	O	O	O	O	O	O	W	O	W	O	O	O	O	O	O	O	O	O	O	O	O	W	O	W	O	O	O
S. arvensis	Sar08g30360R	14154322	14156840	W	W	W	W	O	O	O	O	O	W	O	O	O	O	O	O	O	O	O	O	O	O	O	O	O	W	O	W	O	O	O	O	O	O	O	O	O	O	O	O	W	O	W	O	O	O
S. arvensis	Sar08g31320R	14621504	14624103	W	W	W	W	O	O	O	O	O	W	O	O	O	O	O	O	O	O	O	O	O	O	O	O	O	W	O	W	O	O	O	O	O	O	O	O	O	O	O	O	W	O	W	O	O	O
S. arvensis	Sar08g31640R	14767698	14769600	O	W	W	W	O	O	O	O	O	W	O	O	O	O	O	O	O	O	O	O	O	O	O	O	O	W	O	W	O	O	O	O	O	O	O	O	O	O	O	O	W	O	W	O	O	O
S. arvensis	Sar08g32950R	15576668	15577950	O	W	W	W	O	O	O	O	W	W	O	O	O	O	O	O	O	O	O	O	O	O	W	O	O	W	O	W	O	O	O	O	O	O	O	O	O	O	O	O	W	O	W	O	O	W
S. arvensis	Sar08g33170R	15695985	15697466	O	W	W	W	O	O	O	O	W	W	O	O	O	O	O	O	O	O	O	O	O	O	W	O	O	W	O	W	O	O	O	O	O	O	O	O	O	O	O	O	W	O	W	O	O	W
S. arvensis	Sar08g34190R	16115973	16118515	O	O	W	W	O	O	O	O	O	W	O	O	O	O	O	O	O	O	O	O	O	O	W	O	O	W	O	W	O	O	O	O	O	O	O	O	O	O	O	O	W	O	W	O	O	W
S. arvensis	Sar08g34200R	16119920	16122630	O	O	W	W	O	O	O	O	O	W	O	O	O	O	O	O	O	O	O	O	O	O	W	O	O	W	O	W	O	O	O	O	O	O	O	O	O	O	O	O	W	O	W	O	O	W
S. arvensis	Sar08g34540R	16268413	16271783	O	O	W	W	O	O	O	O	O	W	O	O	O	O	O	O	O	O	O	O	O	O	W	O	O	W	O	W	O	O	O	O	O	O	O	O	O	O	O	O	W	O	W	O	O	W
S. arvensis	Sar08g35310R	16552623	16559586	O	O	W	W	O	O	O	O	O	W	O	O	O	O	O	O	O	O	O	O	O	O	O	O	O	W	O	W	O	O	O	O	O	O	O	O	O	O	O	O	W	O	W	O	O	W
S. arvensis	Sar08g35880R	16824681	16827761	O	O	W	W	O	O	O	O	O	W	O	O	O	O	O	O	O	O	O	O	O	O	O	O	O	W	O	W	W	O	O	O	O	O	O	O	O	O	O	O	W	O	W	O	O	O
S. arvensis	Sar08g36810R	17230690	17233674	O	O	W	W	O	O	O	O	O	W	O	O	O	O	O	O	O	O	O	O	O	O	O	O	O	W	O	W	W	O	O	O	O	O	O	O	O	O	O	O	W	O	W	O	O	O
S. arvensis	Sar08g37390R	17473650	17476937	O	O	W	W	O	O	O	O	O	W	O	O	O	O	O	O	O	O	O	O	O	O	O	O	O	W	O	W	W	O	O	O	O	O	O	O	O	O	O	O	W	O	W	O	O	O
S. arvensis	Sar08g37860R	17691005	17694047	O	O	W	W	O	O	O	O	O	W	O	O	O	O	O	O	O	O	O	O	O	O	O	O	O	W	O	W	W	O	O	O	O	O	O	O	O	O	O	O	W	O	W	O	O	O
S. arvensis	Sar08g37870R	17697685	17700590	O	O	W	W	O	O	O	O	O	W	O	O	O	O	O	O	O	O	O	O	O	O	O	O	O	W	O	W	W	O	O	O	O	O	O	O	O	O	O	O	W	O	W	O	O	O
S. arvensis	Sar08g37910R	17714433	17718381	O	O	W	W	O	O	O	O	O	W	O	O	O	O	O	O	O	O	O	O	O	O	O	O	O	W	O	W	W	O	O	O	O	O	O	O	O	O	O	O	W	O	W	O	O	O
S. arvensis	Sar08g37990R	17761557	17766013	O	O	W	W	O	O	O	O	O	W	O	O	O	O	O	O	O	O	O	O	O	O	O	O	O	W	O	W	W	O	O	O	O	O	O	O	O	O	O	O	W	O	W	O	O	O
S. arvensis	Sar08g40450R	19025391	19027698	O	O	W	W	O	O	O	O	O	O	O	O	O	O	O	O	O	O	O	O	O	O	O	O	O	W	O	W	W	O	O	O	O	O	O	O	O	O	O	O	W	O	W	O	O	O
S. arvensis	Sar08g41100R	19347327	19350743	O	O	W	W	O	O	O	O	O	O	O	O	O	O	O	O	O	O	O	O	O	O	O	O	O	W	O	W	W	O	O	O	O	O	O	O	O	O	O	O	W	O	W	O	O	O
S. arvensis	Sar08g42350R	19930983	19933355	O	O	W	W	O	O	O	O	O	O	O	O	O	O	O	O	O	O	O	O	O	O	O	O	O	W	O	O	W	O	O	O	O	O	O	O	O	O	O	O	W	O	W	O	O	O
S. arvensis	Sar08g42360R	19937010	19939556	O	O	W	W	O	O	O	O	O	O	O	O	O	O	O	O	O	O	O	O	O	O	O	O	O	W	O	O	W	O	O	O	O	O	O	O	O	O	O	O	W	O	W	O	O	O
S. arvensis	Sar08g43350R	20532677	20535136	O	O	O	O	O	O	O	O	O	O	O	O	O	O	O	O	O	O	O	O	O	O	O	O	O	W	O	O	O	O	O	O	O	O	O	O	O	O	O	O	W	O	W	O	O	O
S. arvensis	Sar08g43420R	20575816	20578319	O	O	O	O	O	O	O	O	O	O	O	O	O	O	O	O	O	O	O	O	O	O	O	O	O	W	O	O	O	O	O	O	O	O	O	O	O	O	O	O	W	O	W	O	O	O
S. arvensis	Sar08g43430R	20579759	20581671	O	O	O	O	O	O	O	O	O	O	O	O	O	O	O	O	O	O	O	O	O	O	O	O	O	W	O	O	O	O	O	O	O	O	O	O	O	O	O	O	W	O	W	O	O	O
S. arvensis	Sar08g43910R	20830219	20833193	O	O	O	O	O	O	O	O	O	O	O	O	O	O	O	O	O	O	O	O	O	O	O	O	O	W	O	O	O	O	O	O	O	O	O	O	O	O	O	O	W	O	W	O	O	O
S. arvensis	Sar08g50800R	37262487	37265848	O	O	O	O	O	O	O	O	O	O	O	O	O	O	O	O	O	O	O	O	O	O	O	O	O	O	O	O	O	O	O	O	O	O	O	O	O	O	O	O	O	O	O	O	O	O
S. arvensis	Sar08g51820R	38461851	38466694	O	O	O	O	O	O	O	O	O	O	O	O	O	O	O	O	O	O	O	O	O	O	O	O	O	O	O	O	O	O	O	O	O	O	O	O	O	O	O	O	O	O	O	O	O	O
S. arvensis	Sar08g51990R	38638666	38640644	O	O	O	O	O	O	O	O	O	O	O	O	O	O	O	O	O	O	O	O	O	O	O	O	O	O	O	O	O	O	O	O	O	O	O	O	O	O	O	O	O	O	O	O	O	O
S. arvensis	Sar08g53240R	39722947	39726127	O	O	O	O	O	O	O	O	O	O	O	O	O	O	O	O	O	O	O	O	O	O	O	O	O	O	O	O	O	O	O	O	O	O	O	O	O	O	O	O	O	O	O	O	O	O
S. arvensis	Sar08g53470R	39969484	39971734	O	O	O	O	O	O	O	O	O	O	O	O	O	O	O	O	O	O	O	O	O	O	O	O	O	O	O	O	O	O	O	O	O	O	O	O	O	O	O	O	O	O	O	O	O	O
S. arvensis	Sar08g53810R	40249612	40255366	O	O	O	O	O	O	O	O	O	O	O	O	O	O	O	O	O	O	O	O	O	O	O	O	O	O	O	O	O	O	O	O	O	O	O	O	O	O	O	O	O	O	O	O	O	O
S. arvensis	Sar08g53910R	40303728	40308604	O	O	O	O	O	O	O	O	O	O	O	O	O	O	O	O	O	O	O	O	O	O	O	O	O	O	O	O	O	O	O	O	O	O	O	O	O	O	O	O	O	O	O	O	O	O
S. arvensis	Sar08g54180R	40445144	40447797	O	O	O	O	O	O	O	O	O	O	O	O	O	O	O	O	O	O	O	O	O	O	O	O	O	O	O	O	O	O	O	O	O	O	O	O	O	O	O	O	O	O	O	O	O	O
S. arvensis	Sar08g54200R	40471244	40473565	O	O	O	O	O	O	O	O	O	O	O	O	O	O	O	O	O	O	O	O	O	O	O	O	O	O	O	O	O	O	O	O	O	O	O	O	O	O	O	O	O	O	O	O	O	O
S. arvensis	Sar08g54840R	41036833	41040422	O	O	O	O	O	O	O	O	O	O	O	O	O	O	O	O	O	O	O	O	O	O	O	O	O	O	O	O	O	O	O	O	O	O	O	O	O	O	O	O	O	O	O	O	O	O
S. arvensis	Sar08g55720R	41670638	41674123	O	O	O	O	O	O	O	O	O	O	O	O	O	O	O	O	O	O	O	O	O	O	O	O	O	O	O	O	O	O	O	O	O	O	O	O	O	O	O	O	O	O	O	O	O	O
S. arvensis	Sar09g00260R	118044	119981	O	O	O	O	O	O	O	O	O	O	O	O	O	O	O	O	O	O	O	O	O	O	O	O	O	O	W	O	O	O	O	O	O	O	O	O	O	O	O	O	O	O	W	O	O	O
S. arvensis	Sar09g00420R	206321	208504	O	O	O	O	O	O	O	O	O	O	O	O	O	O	O	O	O	O	O	O	O	O	O	O	O	O	W	O	O	O	O	O	O	O	O	O	O	O	O	O	O	O	W	O	O	O
S. arvensis	Sar09g04680R	1849637	1854513	O	O	O	O	O	W	O	O	O	O	O	O	O	W	W	O	W	W	O	W	O	W	O	O	W	O	W	O	O	O	O	O	O	O	O	O	O	O	O	O	O	W	W	O	W	O
S. arvensis	Sar09g05160R	2027893	2032033	O	O	O	O	O	W	O	O	O	O	O	O	O	W	W	O	W	W	O	W	O	W	O	O	W	O	W	O	O	O	O	O	O	O	O	O	O	O	O	O	O	W	W	O	W	O
S. arvensis	Sar09g05230R	2063031	2069491	O	O	O	O	O	W	O	O	O	O	O	O	O	W	W	O	W	W	O	W	O	W	O	O	W	O	W	O	O	O	O	O	O	O	O	O	O	O	O	O	O	W	W	O	W	O
S. arvensis	Sar09g05910R	2318549	2326637	O	O	O	O	O	W	O	O	O	O	O	O	O	W	W	O	W	W	O	W	O	W	O	O	W	O	W	O	O	O	O	O	O	O	O	O	O	O	O	O	O	W	W	O	W	O
S. arvensis	Sar09g06490R	2563771	2568635	O	O	O	O	O	W	O	O	O	O	O	O	O	W	W	O	W	W	O	W	O	W	O	O	W	O	W	O	O	O	O	O	O	O	O	O	O	O	O	O	O	W	W	O	W	O
S. arvensis	Sar09g07950R	3145897	3148387	O	O	O	O	O	O	O	O	O	O	O	O	W	W	W	O	W	W	W	W	O	W	O	O	W	O	W	O	O	O	O	O	O	O	O	O	O	O	O	O	O	W	W	O	W	O
S. arvensis	Sar09g09050R	3638062	3643947	O	O	O	O	O	O	O	O	O	O	O	O	W	O	W	O	O	W	W	W	O	W	O	O	W	O	O	O	O	O	O	O	O	O	O	O	O	O	O	O	O	W	W	O	W	O
S. arvensis	Sar09g09840R	3994821	3997933	O	O	O	O	O	O	W	O	O	O	O	O	W	O	W	O	O	W	W	O	O	O	O	O	W	O	O	O	O	O	O	O	O	O	O	O	O	O	W	O	O	W	W	O	W	O
S. arvensis	Sar09g09850R	3998415	4003328	O	O	O	O	O	O	W	O	O	O	O	O	W	O	W	O	O	W	W	O	O	O	O	O	W	O	O	O	O	O	O	O	O	O	O	O	O	O	W	O	O	W	W	O	W	O
S. arvensis	Sar09g09930R	4020669	4028004	O	O	O	O	O	O	W	O	O	O	O	O	W	O	W	O	O	W	W	O	O	O	O	O	W	O	O	O	O	O	O	O	O	O	O	O	O	O	W	O	O	W	W	O	W	O
S. arvensis	Sar09g09990R	4043436	4055558	O	O	O	O	O	O	W	O	O	O	O	O	W	O	W	O	O	W	W	O	O	O	O	O	W	O	O	O	O	O	O	O	O	O	O	O	O	O	W	O	O	W	W	O	W	O
S. arvensis	Sar09g10000R	4056297	4063223	O	O	O	O	O	O	W	O	O	O	O	O	W	O	W	O	O	W	W	O	O	O	O	O	W	O	O	O	O	O	O	O	O	O	O	O	O	O	W	O	O	W	W	O	W	O
S. arvensis	Sar09g10110R	4108802	4112719	O	O	O	O	O	O	W	O	O	O	O	O	W	O	W	O	O	W	W	O	O	O	O	O	W	O	O	O	O	O	O	O	O	O	O	O	O	O	W	O	O	W	W	O	W	O
S. arvensis	Sar09g10340R	4198067	4200130	O	O	O	O	O	O	W	O	O	O	O	O	W	O	W	O	O	W	W	O	O	O	O	O	W	O	O	O	O	O	O	O	O	O	O	O	O	O	W	O	O	W	W	O	W	O
S. arvensis	Sar09g10490R	4282496	4285473	O	O	O	O	O	O	W	O	O	O	O	O	W	O	W	O	O	W	W	O	O	O	O	O	W	O	O	O	O	O	O	O	O	O	O	O	O	O	W	W	O	W	W	O	W	O
S. arvensis	Sar09g11410R	4666454	4670175	O	O	O	O	O	O	W	O	O	O	O	O	W	O	W	O	O	W	W	O	O	O	O	O	W	O	O	O	O	O	O	O	O	O	O	O	O	O	W	W	O	W	W	O	W	O
S. arvensis	Sar09g11560R	4728359	4730141	O	O	O	O	O	O	W	O	O	O	O	O	W	O	W	O	O	W	W	O	O	O	O	O	W	O	O	O	O	O	O	O	O	O	O	O	O	O	W	W	O	W	W	O	W	O
S. arvensis	Sar09g12840R	5329234	5333129	O	O	O	O	O	O	W	O	O	O	O	O	W	O	W	O	O	W	W	O	O	O	O	O	W	O	O	O	O	O	O	O	O	O	O	O	O	O	W	W	O	W	W	O	O	O
S. arvensis	Sar09g13050R	5429502	5432435	O	O	W	O	O	O	W	O	O	O	O	O	W	O	W	O	O	W	W	O	O	O	O	O	W	O	O	O	O	O	O	O	O	O	O	O	O	O	W	W	O	W	W	O	O	O
S. arvensis	Sar09g13250R	5530385	5533814	O	O	W	O	O	O	W	O	O	O	O	O	W	O	W	O	O	W	W	O	O	O	O	O	W	O	O	O	O	O	O	O	O	O	O	O	O	O	W	W	O	W	W	O	O	O
S. arvensis	Sar09g13590R	5648067	5652661	O	O	W	O	O	O	W	O	O	O	O	O	W	O	W	O	O	W	W	O	O	O	O	O	W	O	O	O	O	O	O	O	O	O	O	O	O	O	W	W	O	W	W	O	O	O
S. arvensis	Sar09g13740R	5702915	5708690	O	O	W	O	O	O	W	O	O	O	O	O	W	O	W	O	O	W	W	O	O	O	O	O	W	O	O	O	O	O	O	O	O	O	O	O	O	O	W	W	O	W	W	O	O	O
S. arvensis	Sar09g14300R	5951122	5953603	O	O	W	O	O	O	W	O	O	O	O	O	W	O	W	O	O	W	W	O	O	O	O	O	W	O	O	O	O	O	O	O	O	O	O	O	O	O	W	W	O	W	W	O	O	O
S. arvensis	Sar09g14650R	6150206	6152777	O	O	W	O	O	O	W	O	O	O	O	O	W	O	W	O	O	W	W	O	O	O	O	O	W	O	O	O	O	O	O	O	O	O	O	O	O	O	W	W	O	W	W	O	O	O
S. arvensis	Sar09g16270R	7051724	7054099	O	O	W	O	O	O	O	O	O	O	O	O	W	O	O	O	O	W	O	O	O	O	O	O	W	O	O	O	O	O	O	O	O	O	O	O	O	O	O	W	O	W	W	O	O	O
S. arvensis	Sar09g16280R	7054845	7057337	O	O	W	O	O	O	O	O	O	O	O	O	W	O	O	O	O	W	O	O	O	O	O	O	W	O	O	O	O	O	O	O	O	O	O	O	O	O	O	W	O	W	W	O	O	O
S. arvensis	Sar09g18320R	8112170	8115285	O	O	W	O	O	O	O	O	O	O	O	O	O	O	O	O	O	O	O	O	O	O	O	O	W	O	O	O	O	O	O	W	O	O	O	O	O	O	O	O	O	W	W	O	O	O
S. arvensis	Sar09g18860R	8372285	8374090	O	O	W	O	O	O	O	O	O	O	O	O	O	O	O	O	O	O	O	O	O	O	O	O	W	O	O	O	O	O	O	O	O	O	O	O	O	O	O	O	O	W	W	O	O	O
S. arvensis	Sar09g19880R	8885679	8888584	O	O	W	O	O	O	O	O	O	O	O	O	O	O	O	O	O	O	O	O	O	O	O	O	W	O	O	O	O	O	O	O	O	O	O	O	O	O	O	O	O	W	W	O	O	O
S. arvensis	Sar09g20160R	9046617	9048618	O	O	W	O	O	O	O	O	O	O	O	O	O	O	O	O	O	O	O	O	O	O	O	O	W	O	O	O	O	O	O	O	O	O	O	O	O	O	O	O	O	W	W	O	O	O
S. arvensis	Sar09g20170R	9060695	9062846	O	O	W	O	O	O	O	O	O	O	O	O	O	O	O	O	O	O	O	O	O	O	O	O	W	O	O	O	O	O	O	O	O	O	O	O	O	O	O	O	O	W	W	O	O	O
S. arvensis	Sar09g20230R	9088422	9091117	O	O	W	O	O	O	O	O	O	O	O	O	O	O	O	O	O	O	O	O	O	O	O	O	W	O	O	O	O	O	O	O	O	O	O	O	O	O	O	O	O	W	W	O	O	O
S. arvensis	Sar09g21570R	9974979	9978176	W	W	W	O	O	O	O	O	O	O	O	O	O	O	O	O	O	O	O	O	O	O	O	O	O	O	O	O	O	O	O	O	O	O	O	O	O	W	O	O	W	W	W	O	O	O
S. arvensis	Sar09g22280R	10402883	10417446	W	W	W	O	O	O	O	O	O	O	O	O	O	O	O	O	O	O	O	O	O	O	O	O	O	O	O	O	O	O	O	O	O	O	O	O	O	W	O	O	W	W	W	O	O	O
S. arvensis	Sar09g22290R	10428893	10434758	W	W	W	O	O	O	O	O	O	O	O	O	O	O	O	O	O	O	O	O	O	O	O	O	O	O	O	O	O	O	O	O	O	O	O	O	O	W	O	O	W	W	W	O	O	O
S. arvensis	Sar09g22680R	10711885	10714710	W	W	W	O	O	O	O	O	O	O	O	O	O	O	O	O	O	O	O	O	O	O	O	O	O	O	O	O	O	O	O	O	O	O	O	O	O	W	O	O	W	O	W	O	O	O
S. arvensis	Sar09g22960R	10970099	10972657	W	W	W	O	O	O	O	O	O	O	O	O	O	O	O	O	O	O	O	O	O	O	O	O	O	O	O	O	O	O	O	O	O	O	O	O	O	W	O	O	W	O	W	O	O	O
S. arvensis	Sar09g24070R	12036944	12039412	W	W	W	O	O	O	O	O	O	W	O	O	O	O	O	O	O	O	O	O	O	O	O	O	O	W	O	O	O	O	O	O	O	O	O	O	O	O	O	O	W	O	W	O	O	O
S. arvensis	Sar09g24270R	12184113	12186382	W	W	W	O	O	O	O	O	O	W	O	O	O	O	O	O	O	O	O	O	O	O	O	O	O	W	O	O	O	O	O	O	O	O	O	O	O	O	O	O	W	O	W	O	O	O
S. arvensis	Sar09g24900R	12835550	12838606	W	W	W	O	O	O	O	O	O	W	O	O	O	O	O	O	O	O	O	O	O	O	O	O	O	W	O	W	O	O	O	O	O	O	O	O	O	O	O	O	W	O	W	O	O	O
S. arvensis	Sar09g25500R	13626329	13635050	W	W	W	W	O	O	O	O	O	W	O	O	O	O	O	O	O	O	O	O	O	O	O	O	O	W	O	W	O	O	O	O	O	O	O	O	O	O	O	O	W	O	W	O	O	O
S. arvensis	Sar09g26920R	15378164	15380894	O	W	W	W	O	O	O	O	O	W	O	O	O	O	O	O	O	O	O	O	O	O	W	O	O	W	O	W	O	O	O	O	O	O	O	O	O	O	O	O	W	O	W	O	O	W
S. arvensis	Sar09g27120R	15822700	15830914	O	O	W	W	O	O	O	O	W	W	O	O	O	O	O	O	O	O	O	O	O	O	W	O	O	W	O	W	O	O	O	O	O	O	O	O	O	O	O	O	W	O	W	O	O	W
S. arvensis	Sar09g27570R	16486202	16491311	O	O	W	W	O	O	O	O	O	W	O	O	O	O	O	O	O	O	O	O	O	O	O	O	O	W	O	W	O	O	O	O	O	O	O	O	O	O	O	O	W	O	W	O	O	W
S. arvensis	Sar09g29170R	23860909	23862898	O	O	O	O	O	O	O	O	O	O	O	O	O	O	O	O	O	O	O	O	O	O	O	O	O	W	O	O	O	W	O	O	W	O	O	O	O	O	O	O	O	O	O	W	O	O
S. arvensis	Sar09g31000R	27760074	27762122	O	O	O	O	W	O	O	O	O	O	O	O	O	O	O	O	O	O	O	O	W	O	O	O	O	W	O	O	O	O	O	O	O	O	O	O	O	O	O	O	O	O	O	O	O	O
S. arvensis	Sar09g31020R	27793110	27795194	O	O	O	O	W	O	O	O	O	O	O	O	O	O	O	O	O	O	O	O	W	O	O	O	O	W	O	O	O	O	O	O	O	O	O	O	O	O	O	O	O	O	O	O	O	O
S. arvensis	Sar09g31030R	27795958	27798054	O	O	O	O	W	O	O	O	O	O	O	O	O	O	O	O	O	O	O	O	W	O	O	O	O	W	O	O	O	O	O	O	O	O	O	O	O	O	O	O	O	O	O	O	O	O
S. arvensis	Sar09g31040R	27800295	27802325	O	O	O	O	W	O	O	O	O	O	O	O	O	O	O	O	O	O	O	O	W	O	O	O	O	W	O	O	O	O	O	O	O	O	O	O	O	O	O	O	O	O	O	O	O	O
S. arvensis	Sar09g31750R	28349211	28351718	O	O	O	O	W	O	O	O	O	O	O	O	O	O	O	O	O	O	O	O	O	O	O	O	O	W	O	O	O	O	O	O	O	O	O	O	O	O	O	O	O	O	O	O	O	O
S. arvensis	Sar09g31780R	28359780	28366298	O	O	O	O	W	O	O	O	O	O	O	O	O	O	O	O	O	O	O	O	O	O	O	O	O	W	O	O	O	O	O	O	O	O	O	O	O	O	O	O	O	O	O	O	O	O
S. arvensis	Sar09g31920R	28466256	28468843	O	O	O	O	W	O	O	O	O	O	O	O	O	O	O	O	O	O	O	O	O	O	O	O	O	W	O	O	O	O	O	O	O	O	O	O	O	O	O	O	O	O	O	O	O	O
S. arvensis	Sar09g32020R	28615391	28620270	O	O	O	O	W	O	O	W	O	O	O	O	O	O	O	O	O	O	O	O	O	O	O	O	O	W	O	O	O	O	O	O	O	O	O	O	O	O	O	O	O	O	O	O	O	O
S. arvensis	Sar09g32530R	29086536	29087951	O	O	O	O	W	O	O	W	O	O	O	O	O	O	O	O	O	O	O	O	O	O	O	O	O	O	O	O	O	O	O	O	O	O	O	O	O	O	O	O	O	O	O	O	O	O
S. arvensis	Sar09g32850R	29403218	29405601	O	O	O	O	W	O	O	W	O	O	O	O	O	O	O	O	O	O	O	O	O	O	O	O	O	O	O	O	O	O	O	O	O	O	O	O	O	O	O	O	O	O	O	O	O	O
S. arvensis	Sar09g32870R	29419265	29422400	O	O	O	O	W	O	O	W	O	O	O	O	O	O	O	O	O	O	O	O	O	O	O	O	O	O	O	O	O	O	O	O	O	O	O	O	O	O	O	O	O	O	O	O	O	O
S. arvensis	Sar09g34180R	30418279	30421228	O	O	O	O	W	O	O	W	O	O	O	O	O	O	O	O	O	O	O	O	O	O	O	O	O	O	O	O	O	O	O	O	O	W	W	W	O	O	O	O	O	O	O	O	O	O
S. arvensis	Sar09g35560R	31320886	31323590	O	O	O	O	W	O	O	W	O	O	O	O	O	O	O	O	O	O	O	O	O	O	O	O	O	O	O	O	O	O	O	O	O	W	W	W	O	O	O	O	O	O	O	O	O	O
S. arvensis	Sar09g36440R	31861465	31864224	O	O	O	O	W	O	O	W	O	O	O	O	O	O	O	O	O	O	O	O	O	O	O	O	O	O	O	O	O	O	O	O	O	W	W	O	O	O	O	O	O	O	O	O	O	O
S. arvensis	Sar09g36630R	31960038	31961304	O	O	O	O	W	O	O	W	O	O	O	O	O	O	O	O	O	O	O	O	O	O	O	O	O	O	O	O	O	O	O	O	O	W	W	O	O	O	O	O	O	O	O	O	O	O
S. arvensis	Sar09g36650R	31968972	31971611	O	O	O	O	W	O	O	W	O	O	O	O	O	O	O	O	O	O	O	O	O	O	O	O	O	O	O	O	O	O	O	O	O	W	W	O	O	O	O	O	O	O	O	O	O	O
S. arvensis	Sar09g38340R	33045883	33049952	O	O	O	O	W	O	O	W	O	O	O	O	O	O	O	O	O	O	O	O	O	O	O	O	O	O	O	O	O	O	O	O	O	W	W	O	O	O	O	O	O	O	O	O	O	O
S. arvensis	Sar09g38360R	33053377	33060758	O	O	O	O	W	O	O	W	O	O	O	O	O	O	O	O	O	O	O	O	O	O	O	O	O	O	O	O	O	O	O	O	O	W	W	O	O	O	O	O	O	O	O	O	O	O
S. arvensis	Sar09g38550R	33141727	33143751	O	O	O	O	W	O	O	W	O	O	O	O	O	O	O	O	O	O	O	O	O	O	O	O	O	O	O	O	O	O	O	O	O	W	W	O	O	O	O	O	O	O	O	O	O	O
S. arvensis	Sar09g38560R	33164169	33166368	O	O	O	O	W	O	O	W	O	O	O	O	O	O	O	O	O	O	O	O	O	O	O	O	O	O	O	O	O	O	O	O	O	W	W	O	O	O	O	O	O	O	O	O	O	O
S. arvensis	Sar09g40480R	34129657	34132065	O	O	O	O	W	O	O	W	O	O	O	O	O	O	O	O	O	O	O	O	O	O	O	O	O	O	O	O	O	O	O	O	O	W	W	O	O	O	O	O	O	O	O	O	O	O
S. arvensis	Sar09g40570R	34179528	34181919	O	O	O	O	W	O	O	W	O	O	O	O	O	O	O	O	O	O	O	O	O	O	O	O	O	O	O	O	O	O	O	O	O	W	W	O	O	O	O	O	O	O	O	O	O	O
S. arvensis	Sar09g40600R	34196948	34202058	O	O	O	O	W	O	O	W	O	O	O	O	O	O	O	O	O	O	O	O	O	O	O	O	O	O	O	O	O	O	O	O	O	W	W	O	O	O	O	O	O	O	O	O	O	O
S. arvensis	Sar09g40650R	34217594	34220448	O	O	O	O	W	O	O	W	O	O	O	O	O	O	O	O	O	O	O	O	O	O	O	O	O	O	O	O	O	O	O	O	O	W	W	O	O	O	O	O	O	O	O	O	O	O
S. arvensis	Sar09g40880R	34319828	34322777	O	O	O	O	W	O	O	W	O	O	O	O	O	O	O	O	O	O	O	O	O	O	O	O	O	O	O	O	O	O	O	O	O	W	W	O	O	O	O	O	O	O	O	O	O	O
S. arvensis	Sar09g42120R	34900993	34903044	O	O	O	O	W	O	O	W	O	O	O	O	O	O	O	O	O	O	O	O	O	O	O	O	O	O	O	O	O	O	O	O	O	O	O	O	O	O	O	O	O	O	O	O	O	O
S. arvensis	Sar09g42130R	34904148	34905161	O	O	O	O	W	O	O	W	O	O	O	O	O	O	O	O	O	O	O	O	O	O	O	O	O	O	O	O	O	O	O	O	O	O	O	O	O	O	O	O	O	O	O	O	O	O
S. arvensis	Sar09g42150R	34907075	34911199	O	O	O	O	W	O	O	W	O	O	O	O	O	O	O	O	O	O	O	O	O	O	O	O	O	O	O	O	O	O	O	O	O	O	O	O	O	O	O	O	O	O	O	O	O	O
S. arvensis	Sar09g42200R	34932469	34935037	O	O	O	O	W	O	O	W	O	O	O	O	O	O	O	O	O	O	O	O	O	O	O	O	O	O	O	O	O	O	O	O	O	O	O	O	O	O	O	O	O	O	O	O	O	O
S. arvensis	Sar09g42730R	35171160	35174486	O	O	O	O	O	O	O	W	O	O	O	O	O	O	O	O	O	O	O	O	O	O	O	O	O	O	O	O	O	O	O	O	O	O	O	O	O	O	O	O	O	O	O	O	O	O
S. arvensis	Sar09g42970R	35287193	35289175	O	O	O	O	O	O	O	W	O	O	O	O	O	O	O	O	O	O	O	O	O	O	O	O	O	O	O	O	O	O	O	O	O	O	O	O	O	O	O	O	O	O	O	O	O	O
S. arvensis	Sar09g43140R	35382743	35385415	O	O	O	O	O	O	O	W	O	O	O	O	O	O	O	O	O	O	O	O	O	O	O	O	O	O	O	O	O	O	O	O	O	O	O	O	O	O	O	O	O	O	O	O	O	O
S. arvensis	Sar09g45100R	36228208	36229529	O	O	O	O	O	O	O	O	O	O	O	O	O	O	O	O	O	O	O	O	O	O	O	O	O	O	O	O	O	O	O	O	O	O	O	O	O	O	O	O	O	O	O	O	O	O
			Ws no.	98	111	266	81	143	51	107	115	6	97	9	4	146	68	186	0	68	197	123	88	9	88	14	16	261	173	97	92	23	23	14	21	32	75	75	22	18	45	105	94	158	281	430	23	110	21
Species	RLP genes	Start	End	A7	A8.dy09	A9.dy05	C6.dy13	C8	CRQTL-GN_2	Dw12	Dw16	Dw3	LepR1	LRA9-1	LRA9-2	LRC5	qFR10-1	qFR10-2	qFR11-1	qFR11-3	qSR10-1	qSR10-2	qSR10-3	qSR11-1	qSR11-2	Rlm3	SCR-C6	Sll14a	Sll14b	Sll2	SRA1	SRA2-1	SRA2-2	SRA6	SRA8	SRA9-1	SRC6-1	SRC6-2	SRC7	TS A09	AcB1-A4.1	AcB1-A5.1	AcB1-A5.1	BjCHI1	LMJR1	LMJR2	PhR2	PhR2	BRQTL-C1_1
S. arvensis	Sar01g09290R	4405122	4407776	O	O	O	O	O	O	W	O	O	O	O	O	W	O	W	O	O	W	W	O	O	O	O	O	W	O	O	O	O	O	O	O	O	O	O	O	O	O	W	W	O	W	W	O	W	O
S. arvensis	Sar01g09390R	4446297	4448603	O	O	O	O	O	O	W	O	O	O	O	O	W	O	W	O	O	W	W	O	O	O	O	O	W	O	O	O	O	O	O	O	O	O	O	O	O	O	W	W	O	W	W	O	W	O
S. arvensis	Sar01g09620R	4550114	4552771	O	O	O	O	O	O	W	O	O	O	O	O	W	O	W	O	O	W	W	O	O	O	O	O	W	O	O	O	O	O	O	O	O	O	O	O	O	O	W	W	O	W	W	O	W	O
S. arvensis	Sar01g09630R	4554517	4556727	O	O	O	O	O	O	W	O	O	O	O	O	W	O	W	O	O	W	W	O	O	O	O	O	W	O	O	O	O	O	O	O	O	O	O	O	O	O	W	W	O	W	W	O	W	O
S. arvensis	Sar01g09850R	4663926	4666571	O	O	O	O	O	O	W	O	O	O	O	O	W	O	W	O	O	W	W	O	O	O	O	O	W	O	O	O	O	O	O	O	O	O	O	O	O	O	W	W	O	W	W	O	W	O
S. arvensis	Sar01g09890R	4686672	4688942	O	O	O	O	O	O	W	O	O	O	O	O	W	O	W	O	O	W	W	O	O	O	O	O	W	O	O	O	O	O	O	O	O	O	O	O	O	O	W	W	O	W	W	O	W	O
S. arvensis	Sar01g14400R	7231273	7234009	O	O	W	O	O	O	O	O	O	O	O	O	W	O	O	O	O	W	O	O	O	O	O	O	W	O	O	O	O	O	O	O	O	O	O	O	O	O	O	O	O	W	W	O	O	O
S. arvensis	Sar01g14700R	7383641	7387885	O	O	W	O	O	O	O	O	O	O	O	O	W	O	O	O	O	W	O	O	O	O	O	O	W	O	O	O	O	O	O	O	O	O	O	O	O	O	O	O	O	W	W	O	O	O
S. arvensis	Sar01g15060R	7605327	7608974	O	O	W	O	O	O	O	O	O	O	O	O	W	O	O	O	O	W	O	O	O	O	O	O	W	O	O	O	O	O	O	W	O	O	O	O	O	O	O	O	O	W	W	O	O	O
S. arvensis	Sar01g16710R	8679797	8681946	O	O	W	O	O	O	O	O	O	O	O	O	O	O	O	O	O	O	O	O	O	O	O	O	W	O	O	O	O	O	O	O	O	O	O	O	O	O	O	O	O	W	W	O	O	O
S. arvensis	Sar01g27420R	34351438	34357670	O	O	O	O	W	O	O	W	O	O	O	O	O	O	O	O	O	O	O	O	O	O	O	O	O	O	O	O	O	O	O	O	O	W	W	O	O	O	O	O	O	O	O	O	O	O
S. arvensis	Sar01g31540R	37824583	37829093	O	O	O	O	O	O	O	O	O	O	O	O	O	O	O	O	O	O	O	O	O	O	O	O	O	O	O	O	O	O	O	O	O	O	O	O	O	O	O	O	O	O	O	O	O	O
S. arvensis	Sar01g40300R	43229417	43235173	O	O	O	O	O	O	O	O	O	O	O	O	O	O	O	O	O	O	O	O	O	O	O	O	O	O	O	O	O	O	O	O	O	O	O	O	O	O	O	O	O	O	O	O	O	O
S. arvensis	Sar02g03320R	2218119	2219390	O	O	O	O	O	W	O	O	O	O	O	O	O	W	W	O	W	W	O	W	O	W	O	O	W	O	W	O	O	O	O	O	O	O	O	O	O	O	O	O	O	W	W	O	W	O
S. arvensis	Sar02g03330R	2221655	2222926	O	O	O	O	O	W	O	O	O	O	O	O	O	W	W	O	W	W	O	W	O	W	O	O	W	O	W	O	O	O	O	O	O	O	O	O	O	O	O	O	O	W	W	O	W	O
S. arvensis	Sar02g07180R	6259313	6260316	O	O	W	O	O	O	W	O	O	O	O	O	W	O	W	O	O	W	W	O	O	O	O	O	W	O	O	O	O	O	O	O	O	O	O	O	O	O	W	W	O	W	W	O	O	O
S. arvensis	Sar02g11310R	19936075	19937164	O	O	W	W	O	O	O	O	O	O	O	O	O	O	O	O	O	O	O	O	O	O	O	O	O	W	O	O	W	O	O	O	O	O	O	O	O	O	O	O	W	O	W	O	O	O
S. arvensis	Sar02g23940R	27585452	27592612	O	O	O	O	W	O	O	O	O	O	O	O	O	O	O	O	O	O	O	O	W	O	O	O	O	W	O	O	O	O	O	O	O	O	O	O	O	O	O	O	O	O	O	O	O	O
S. arvensis	Sar02g37630R	34848922	34850470	O	O	O	O	W	O	O	W	O	O	O	O	O	O	O	O	O	O	O	O	O	O	O	O	O	O	O	O	O	O	O	O	O	O	O	O	O	O	O	O	O	O	O	O	O	O
S. arvensis	Sar02g37640R	34853296	34856746	O	O	O	O	W	O	O	W	O	O	O	O	O	O	O	O	O	O	O	O	O	O	O	O	O	O	O	O	O	O	O	O	O	O	O	O	O	O	O	O	O	O	O	O	O	O
S. arvensis	Sar02g39590R	35777961	35779412	O	O	O	O	O	O	O	O	O	O	O	O	O	O	O	O	O	O	O	O	O	O	O	O	O	O	O	O	O	O	O	O	O	O	O	O	O	O	O	O	O	O	O	O	O	O
S. arvensis	Sar02g39630R	35792214	35796336	O	O	O	O	O	O	O	O	O	O	O	O	O	O	O	O	O	O	O	O	O	O	O	O	O	O	O	O	O	O	O	O	O	O	O	O	O	O	O	O	O	O	O	O	O	O
S. arvensis	Sar02g39660R	35805492	35807084	O	O	O	O	O	O	O	O	O	O	O	O	O	O	O	O	O	O	O	O	O	O	O	O	O	O	O	O	O	O	O	O	O	O	O	O	O	O	O	O	O	O	O	O	O	O
S. arvensis	Sar02g39790R	35868935	35870774	O	O	O	O	O	O	O	O	O	O	O	O	O	O	O	O	O	O	O	O	O	O	O	O	O	O	O	O	O	O	O	O	O	O	O	O	O	O	O	O	O	O	O	O	O	O
S. arvensis	Sar02g43480R	37492470	37499655	O	O	O	O	O	O	O	O	O	O	O	O	O	O	O	O	O	O	O	O	O	O	O	O	O	O	O	O	O	O	O	O	O	O	O	O	O	O	O	O	O	O	O	O	O	O
S. arvensis	Sar02g47370R	39235510	39236307	O	O	O	O	O	O	O	O	O	O	O	O	O	O	O	O	O	O	O	O	O	O	O	O	O	O	O	O	O	O	O	O	O	O	O	O	O	O	O	O	O	O	O	O	O	O
S. arvensis	Sar02g50770R	40530672	40533389	O	O	O	O	O	O	O	O	O	O	O	O	O	O	O	O	O	O	O	O	O	O	O	O	O	O	O	O	O	O	O	O	O	O	O	O	O	O	O	O	O	O	O	O	O	O
S. arvensis	Sar02g54060R	41763002	41765380	O	O	O	O	O	O	O	O	O	O	O	O	O	O	O	O	O	O	O	O	O	O	O	O	O	O	O	O	O	O	O	O	O	O	O	O	O	O	O	O	O	O	O	O	O	O
S. arvensis	Sar03g02890R	2942996	2946006	O	O	O	O	O	O	O	O	O	O	O	O	O	W	W	O	W	W	O	W	O	W	O	O	W	O	W	O	O	O	O	O	O	O	O	O	O	O	O	O	O	W	W	O	W	O
S. arvensis	Sar03g07250R	10322380	10324599	W	W	W	O	O	O	O	O	O	O	O	O	O	O	O	O	O	O	O	O	O	O	O	O	O	O	O	O	O	O	O	O	O	O	O	O	O	W	O	O	W	W	W	O	O	O
S. arvensis	Sar03g13660R	20525056	20532682	O	O	O	O	O	O	O	O	O	O	O	O	O	O	O	O	O	O	O	O	O	O	O	O	O	W	O	O	O	O	O	O	O	O	O	O	O	O	O	O	W	O	W	O	O	O
S. arvensis	Sar03g14600R	21257664	21260677	O	O	O	O	O	O	O	O	O	O	O	O	O	O	O	O	O	O	O	O	O	O	O	O	O	W	O	O	O	W	W	O	O	O	O	O	O	O	O	O	W	O	W	O	O	O
S. arvensis	Sar03g14620R	21268011	21271037	O	O	O	O	O	O	O	O	O	O	O	O	O	O	O	O	O	O	O	O	O	O	O	O	O	W	O	O	O	W	W	O	O	O	O	O	O	O	O	O	W	O	W	O	O	O
S. arvensis	Sar03g22870R	25803890	25810195	O	O	O	O	W	O	O	O	O	O	O	O	O	O	O	O	O	O	O	O	O	O	O	W	O	W	O	O	O	O	O	O	W	O	O	O	W	O	O	O	O	O	O	O	O	O
S. arvensis	Sar03g30110R	29382651	29386225	O	O	O	O	W	O	O	W	O	O	O	O	O	O	O	O	O	O	O	O	O	O	O	O	O	O	O	O	O	O	O	O	O	O	O	O	O	O	O	O	O	O	O	O	O	O
S. arvensis	Sar03g30130R	29398402	29400370	O	O	O	O	W	O	O	W	O	O	O	O	O	O	O	O	O	O	O	O	O	O	O	O	O	O	O	O	O	O	O	O	O	O	O	O	O	O	O	O	O	O	O	O	O	O
S. arvensis	Sar03g31040R	29866570	29867632	O	O	O	O	W	O	O	W	O	O	O	O	O	O	O	O	O	O	O	O	O	O	O	O	O	O	O	O	O	O	O	O	O	O	O	W	O	O	O	O	O	O	O	O	O	O
S. arvensis	Sar03g31050R	29873714	29878310	O	O	O	O	W	O	O	W	O	O	O	O	O	O	O	O	O	O	O	O	O	O	O	O	O	O	O	O	O	O	O	O	O	O	O	W	O	O	O	O	O	O	O	O	O	O
S. arvensis	Sar03g31070R	29883615	29891265	O	O	O	O	W	O	O	W	O	O	O	O	O	O	O	O	O	O	O	O	O	O	O	O	O	O	O	O	O	O	O	O	O	O	O	W	O	O	O	O	O	O	O	O	O	O
S. arvensis	Sar03g31080R	29891972	29898379	O	O	O	O	W	O	O	W	O	O	O	O	O	O	O	O	O	O	O	O	O	O	O	O	O	O	O	O	O	O	O	O	O	O	O	W	O	O	O	O	O	O	O	O	O	O
S. arvensis	Sar03g31110R	29906412	29909939	O	O	O	O	W	O	O	W	O	O	O	O	O	O	O	O	O	O	O	O	O	O	O	O	O	O	O	O	O	O	O	O	O	O	O	W	O	O	O	O	O	O	O	O	O	O
S. arvensis	Sar03g31120R	29910688	29913756	O	O	O	O	W	O	O	W	O	O	O	O	O	O	O	O	O	O	O	O	O	O	O	O	O	O	O	O	O	O	O	O	O	O	O	W	O	O	O	O	O	O	O	O	O	O
S. arvensis	Sar03g31130R	29916857	29921367	O	O	O	O	W	O	O	W	O	O	O	O	O	O	O	O	O	O	O	O	O	O	O	O	O	O	O	O	O	O	O	O	O	O	O	W	O	O	O	O	O	O	O	O	O	O
S. arvensis	Sar03g32500R	30610629	30613022	O	O	O	O	W	O	O	W	O	O	O	O	O	O	O	O	O	O	O	O	O	O	O	O	O	O	O	O	O	O	O	O	O	W	W	W	O	O	O	O	O	O	O	O	O	O
S. arvensis	Sar03g32520R	30616164	30618668	O	O	O	O	W	O	O	W	O	O	O	O	O	O	O	O	O	O	O	O	O	O	O	O	O	O	O	O	O	O	O	O	O	W	W	W	O	O	O	O	O	O	O	O	O	O
S. arvensis	Sar03g32550R	30623955	30625082	O	O	O	O	W	O	O	W	O	O	O	O	O	O	O	O	O	O	O	O	O	O	O	O	O	O	O	O	O	O	O	O	O	W	W	W	O	O	O	O	O	O	O	O	O	O
S. arvensis	Sar03g34150R	31508143	31510269	O	O	O	O	W	O	O	W	O	O	O	O	O	O	O	O	O	O	O	O	O	O	O	O	O	O	O	O	O	O	O	O	O	W	W	W	O	O	O	O	O	O	O	O	O	O
S. arvensis	Sar03g39150R	33998373	34000535	O	O	O	O	W	O	O	W	O	O	O	O	O	O	O	O	O	O	O	O	O	O	O	O	O	O	O	O	O	O	O	O	O	W	W	O	O	O	O	O	O	O	O	O	O	O
S. arvensis	Sar03g39160R	34002207	34004323	O	O	O	O	W	O	O	W	O	O	O	O	O	O	O	O	O	O	O	O	O	O	O	O	O	O	O	O	O	O	O	O	O	W	W	O	O	O	O	O	O	O	O	O	O	O
S. arvensis	Sar03g41440R	34986017	35003964	O	O	O	O	W	O	O	W	O	O	O	O	O	O	O	O	O	O	O	O	O	O	O	O	O	O	O	O	O	O	O	O	O	O	O	O	O	O	O	O	O	O	O	O	O	O
S. arvensis	Sar03g41460R	35007581	35011631	O	O	O	O	W	O	O	W	O	O	O	O	O	O	O	O	O	O	O	O	O	O	O	O	O	O	O	O	O	O	O	O	O	O	O	O	O	O	O	O	O	O	O	O	O	O
S. arvensis	Sar04g03270R	1620781	1622439	O	O	O	O	O	W	O	O	O	O	O	O	O	W	W	O	W	W	O	W	O	W	O	O	W	O	W	O	O	O	O	O	O	O	O	O	O	O	O	O	O	W	W	O	W	O
S. arvensis	Sar04g03550R	1757001	1759265	O	O	O	O	O	W	O	O	O	O	O	O	O	W	W	O	W	W	O	W	O	W	O	O	W	O	W	O	O	O	O	O	O	O	O	O	O	O	O	O	O	W	W	O	W	O
S. arvensis	Sar04g03600R	1780431	1781168	O	O	O	O	O	W	O	O	O	O	O	O	O	W	W	O	W	W	O	W	O	W	O	O	W	O	W	O	O	O	O	O	O	O	O	O	O	O	O	O	O	W	W	O	W	O
S. arvensis	Sar04g43160R	42598177	42604647	O	O	O	O	O	O	O	O	O	O	O	O	O	O	O	O	O	O	O	O	O	O	O	O	O	O	O	O	O	O	O	O	O	O	O	O	O	O	O	O	O	O	O	O	O	O
S. arvensis	Sar04g44350R	43180360	43183086	O	O	O	O	O	O	O	O	O	O	O	O	O	O	O	O	O	O	O	O	O	O	O	O	O	O	O	O	O	O	O	O	O	O	O	O	O	O	O	O	O	O	O	O	O	O
S. arvensis	Sar04g44370R	43187108	43189420	O	O	O	O	O	O	O	O	O	O	O	O	O	O	O	O	O	O	O	O	O	O	O	O	O	O	O	O	O	O	O	O	O	O	O	O	O	O	O	O	O	O	O	O	O	O
S. arvensis	Sar04g44800R	43441404	43441997	O	O	O	O	O	O	O	O	O	O	O	O	O	O	O	O	O	O	O	O	O	O	O	O	O	O	O	O	O	O	O	O	O	O	O	O	O	O	O	O	O	O	O	O	O	O
S. arvensis	Sar04g45440R	43804167	43806838	O	O	O	O	O	O	O	O	O	O	O	O	O	O	O	O	O	O	O	O	O	O	O	O	O	O	O	O	O	O	O	O	O	O	O	O	O	O	O	O	O	O	O	O	O	O
S. arvensis	Sar04g47600R	44689736	44692431	O	O	O	O	O	O	O	O	O	O	O	O	O	O	O	O	O	O	O	O	O	O	O	O	O	O	O	O	O	O	O	O	O	O	O	O	O	O	O	O	O	O	O	O	O	O
S. arvensis	Sar04g52400R	46845917	46848757	O	O	O	O	O	O	O	O	O	O	O	O	O	O	O	O	O	O	O	O	O	O	O	O	O	O	O	O	O	O	O	O	O	O	O	O	O	O	O	O	O	O	O	O	O	O
S. arvensis	Sar04g52410R	46851885	46854728	O	O	O	O	O	O	O	O	O	O	O	O	O	O	O	O	O	O	O	O	O	O	O	O	O	O	O	O	O	O	O	O	O	O	O	O	O	O	O	O	O	O	O	O	O	O
S. arvensis	Sar04g52430R	46860236	46863083	O	O	O	O	O	O	O	O	O	O	O	O	O	O	O	O	O	O	O	O	O	O	O	O	O	O	O	O	O	O	O	O	O	O	O	O	O	O	O	O	O	O	O	O	O	O
S. arvensis	Sar04g53610R	47328813	47331357	O	O	O	O	O	O	O	O	O	O	O	O	O	O	O	O	O	O	O	O	O	O	O	O	O	O	O	O	O	O	O	O	O	O	O	O	O	O	O	O	O	O	O	O	O	O
S. arvensis	Sar05g05840R	2920923	2924032	O	O	O	O	O	O	O	O	O	O	O	O	O	W	W	O	W	W	O	W	O	W	O	O	W	O	W	O	O	O	O	O	O	O	O	O	O	O	O	O	O	W	W	O	W	O
S. arvensis	Sar05g05850R	2925888	2928730	O	O	O	O	O	O	O	O	O	O	O	O	O	W	W	O	W	W	O	W	O	W	O	O	W	O	W	O	O	O	O	O	O	O	O	O	O	O	O	O	O	W	W	O	W	O
S. arvensis	Sar05g06750R	3347263	3348270	O	O	O	O	O	O	O	O	O	O	O	O	W	O	W	O	O	W	W	W	O	W	O	O	W	O	W	O	O	O	O	O	O	O	O	O	O	O	O	O	O	W	W	O	W	O
S. arvensis	Sar05g15980R	8391495	8392739	O	O	W	O	O	O	O	O	O	O	O	O	O	O	O	O	O	O	O	O	O	O	O	O	W	O	O	O	O	O	O	O	O	O	O	O	O	O	O	O	O	W	W	O	O	O
S. arvensis	Sar05g18830R	10299710	10303654	W	W	W	O	O	O	O	O	O	O	O	O	O	O	O	O	O	O	O	O	O	O	O	O	O	O	O	O	O	O	O	O	O	O	O	O	O	W	O	O	W	W	W	O	O	O
S. arvensis	Sar05g21040R	11994982	12004300	W	W	W	O	O	O	O	O	O	W	O	O	O	O	O	O	O	O	O	O	O	O	O	O	O	W	O	O	O	O	O	O	O	O	O	O	O	O	O	O	W	O	W	O	O	O
S. arvensis	Sar05g21600R	12530943	12532676	W	W	W	O	O	O	O	O	O	W	O	O	O	O	O	O	O	O	O	O	O	O	O	O	O	W	O	W	O	O	O	O	O	O	O	O	O	O	O	O	W	O	W	O	O	O
S. arvensis	Sar05g39440R	41789197	41790030	O	O	O	O	O	O	O	O	O	O	O	O	O	O	O	O	O	O	O	O	O	O	O	O	O	O	O	O	O	O	O	O	O	O	O	O	O	O	O	O	O	O	O	O	O	O
S. arvensis	Sar05g41260R	42663340	42665845	O	O	O	O	O	O	O	O	O	O	O	O	O	O	O	O	O	O	O	O	O	O	O	O	O	O	O	O	O	O	O	O	O	O	O	O	O	O	O	O	O	O	O	O	O	O
S. arvensis	Sar06g08770R	3786878	3788212	O	O	O	O	O	O	W	O	O	O	O	O	W	O	W	O	O	W	W	W	O	W	O	O	W	O	O	O	O	O	O	O	O	O	O	O	O	O	O	O	O	W	W	O	W	O
S. arvensis	Sar06g16610R	7194669	7195397	O	O	W	O	O	O	O	O	O	O	O	O	W	O	O	O	O	W	O	O	O	O	O	O	W	O	O	O	O	O	O	O	O	O	O	O	O	O	O	O	O	W	W	O	O	O
S. arvensis	Sar06g20090R	8834482	8837061	O	O	W	O	O	O	O	O	O	O	O	O	O	O	O	O	O	O	O	O	O	O	O	O	W	O	O	O	O	O	O	O	O	O	O	O	O	O	O	O	O	W	W	O	O	O
S. arvensis	Sar06g20100R	8839007	8841955	O	O	W	O	O	O	O	O	O	O	O	O	O	O	O	O	O	O	O	O	O	O	O	O	W	O	O	O	O	O	O	O	O	O	O	O	O	O	O	O	O	W	W	O	O	O
S. arvensis	Sar06g20130R	8856087	8858648	O	O	W	O	O	O	O	O	O	O	O	O	O	O	O	O	O	O	O	O	O	O	O	O	W	O	O	O	O	O	O	O	O	O	O	O	O	O	O	O	O	W	W	O	O	O
S. arvensis	Sar06g20140R	8861084	8863678	O	O	W	O	O	O	O	O	O	O	O	O	O	O	O	O	O	O	O	O	O	O	O	O	W	O	O	O	O	O	O	O	O	O	O	O	O	O	O	O	O	W	W	O	O	O
S. arvensis	Sar06g20150R	8866367	8868967	O	O	W	O	O	O	O	O	O	O	O	O	O	O	O	O	O	O	O	O	O	O	O	O	W	O	O	O	O	O	O	O	O	O	O	O	O	O	O	O	O	W	W	O	O	O
S. arvensis	Sar06g20170R	8877651	8880233	O	O	W	O	O	O	O	O	O	O	O	O	O	O	O	O	O	O	O	O	O	O	O	O	W	O	O	O	O	O	O	O	O	O	O	O	O	O	O	O	O	W	W	O	O	O
S. arvensis	Sar06g37500R	18477794	18482272	O	O	W	W	O	O	O	O	O	W	O	O	O	O	O	O	O	O	O	O	O	O	O	O	O	W	O	W	W	O	O	O	O	O	O	O	O	O	O	O	W	O	W	O	O	O
S. arvensis	Sar06g37560R	18518988	18519575	O	O	W	W	O	O	O	O	O	W	O	O	O	O	O	O	O	O	O	O	O	O	O	O	O	W	O	W	W	O	O	O	O	O	O	O	O	O	O	O	W	O	W	O	O	O
S. arvensis	Sar06g39550R	20321065	20321901	O	O	O	O	O	O	O	O	O	O	O	O	O	O	O	O	O	O	O	O	O	O	O	O	O	W	O	O	W	O	O	O	O	O	O	O	O	O	O	O	W	O	W	O	O	O
S. arvensis	Sar06g50200R	42271685	42279828	O	O	O	O	O	O	O	O	O	O	O	O	O	O	O	O	O	O	O	O	O	O	O	O	O	O	O	O	O	O	O	O	O	O	O	O	O	O	O	O	O	O	O	O	O	O
S. arvensis	Sar06g51060R	42901512	42903656	O	O	O	O	O	O	O	O	O	O	O	O	O	O	O	O	O	O	O	O	O	O	O	O	O	O	O	O	O	O	O	O	O	O	O	O	O	O	O	O	O	O	O	O	O	O
S. arvensis	Sar06g52890R	44536587	44541466	O	O	O	O	O	O	O	O	O	O	O	O	O	O	O	O	O	O	O	O	O	O	O	O	O	O	O	O	O	O	O	O	O	O	O	O	O	O	O	O	O	O	O	O	O	O
S. arvensis	Sar06g55800R	46536095	46539958	O	O	O	O	O	O	O	O	O	O	O	O	O	O	O	O	O	O	O	O	O	O	O	O	O	O	O	O	O	O	O	O	O	O	O	O	O	O	O	O	O	O	O	O	O	O
S. arvensis	Sar06g55850R	46555898	46558273	O	O	O	O	O	O	O	O	O	O	O	O	O	O	O	O	O	O	O	O	O	O	O	O	O	O	O	O	O	O	O	O	O	O	O	O	O	O	O	O	O	O	O	O	O	O
S. arvensis	Sar06g55950R	46627899	46630271	O	O	O	O	O	O	O	O	O	O	O	O	O	O	O	O	O	O	O	O	O	O	O	O	O	O	O	O	O	O	O	O	O	O	O	O	O	O	O	O	O	O	O	O	O	O
S. arvensis	Sar06g55970R	46633059	46635455	O	O	O	O	O	O	O	O	O	O	O	O	O	O	O	O	O	O	O	O	O	O	O	O	O	O	O	O	O	O	O	O	O	O	O	O	O	O	O	O	O	O	O	O	O	O
S. arvensis	Sar06g57790R	47697960	47700125	O	O	O	O	O	O	O	O	O	O	O	O	O	O	O	O	O	O	O	O	O	O	O	O	O	O	O	O	O	O	O	O	O	O	O	O	O	O	O	O	O	O	O	O	O	O
S. arvensis	Sar06g57820R	47705878	47719847	O	O	O	O	O	O	O	O	O	O	O	O	O	O	O	O	O	O	O	O	O	O	O	O	O	O	O	O	O	O	O	O	O	O	O	O	O	O	O	O	O	O	O	O	O	O
S. arvensis	Sar06g57830R	47721451	47725794	O	O	O	O	O	O	O	O	O	O	O	O	O	O	O	O	O	O	O	O	O	O	O	O	O	O	O	O	O	O	O	O	O	O	O	O	O	O	O	O	O	O	O	O	O	O
S. arvensis	Sar06g57850R	47742814	47749516	O	O	O	O	O	O	O	O	O	O	O	O	O	O	O	O	O	O	O	O	O	O	O	O	O	O	O	O	O	O	O	O	O	O	O	O	O	O	O	O	O	O	O	O	O	O
S. arvensis	Sar06g57860R	47754898	47759410	O	O	O	O	O	O	O	O	O	O	O	O	O	O	O	O	O	O	O	O	O	O	O	O	O	O	O	O	O	O	O	O	O	O	O	O	O	O	O	O	O	O	O	O	O	O
S. arvensis	Sar06g57880R	47767139	47794748	O	O	O	O	O	O	O	O	O	O	O	O	O	O	O	O	O	O	O	O	O	O	O	O	O	O	O	O	O	O	O	O	O	O	O	O	O	O	O	O	O	O	O	O	O	O
S. arvensis	Sar06g57890R	47801378	47810864	O	O	O	O	O	O	O	O	O	O	O	O	O	O	O	O	O	O	O	O	O	O	O	O	O	O	O	O	O	O	O	O	O	O	O	O	O	O	O	O	O	O	O	O	O	O
S. arvensis	Sar06g57900R	47811339	47812950	O	O	O	O	O	O	O	O	O	O	O	O	O	O	O	O	O	O	O	O	O	O	O	O	O	O	O	O	O	O	O	O	O	O	O	O	O	O	O	O	O	O	O	O	O	O
S. arvensis	Sar06g59770R	48842335	48845093	O	O	O	O	O	O	O	O	O	O	O	O	O	O	O	O	O	O	O	O	O	O	O	O	O	O	O	O	O	O	O	O	O	O	O	O	O	O	O	O	O	O	O	O	O	O
S. arvensis	Sar07g03560R	1585689	1587044	O	O	O	O	O	W	O	O	O	O	O	O	O	W	W	O	W	O	O	W	O	W	O	O	W	O	W	O	O	O	O	O	O	O	O	O	O	O	O	O	O	W	W	O	W	O
S. arvensis	Sar07g20520R	10053251	10056226	W	W	W	O	O	O	O	O	O	O	O	O	O	O	O	O	O	O	O	O	O	O	O	O	O	O	O	O	O	O	O	O	O	O	O	O	O	W	O	O	W	W	W	O	O	O
S. arvensis	Sar07g20860R	10293312	10295699	W	W	W	O	O	O	O	O	O	O	O	O	O	O	O	O	O	O	O	O	O	O	O	O	O	O	O	O	O	O	O	O	O	O	O	O	O	W	O	O	W	W	W	O	O	O
S. arvensis	Sar07g20880R	10304589	10307011	W	W	W	O	O	O	O	O	O	O	O	O	O	O	O	O	O	O	O	O	O	O	O	O	O	O	O	O	O	O	O	O	O	O	O	O	O	W	O	O	W	W	W	O	O	O
S. arvensis	Sar07g20890R	10308148	10310562	W	W	W	O	O	O	O	O	O	O	O	O	O	O	O	O	O	O	O	O	O	O	O	O	O	O	O	O	O	O	O	O	O	O	O	O	O	W	O	O	W	W	W	O	O	O
S. arvensis	Sar07g21210R	10495397	10498036	W	W	W	O	O	O	O	O	O	O	O	O	O	O	O	O	O	O	O	O	O	O	O	O	O	O	O	O	O	O	O	O	O	O	O	O	O	W	O	O	W	W	W	O	O	O
S. arvensis	Sar07g27380R	15252982	15264348	O	W	W	W	O	O	O	O	O	W	O	O	O	O	O	O	O	O	O	O	O	O	W	O	O	W	O	W	O	O	O	O	O	O	O	O	O	O	O	O	W	O	W	O	O	W
S. arvensis	Sar07g43600R	44644807	44646987	O	O	O	O	O	O	O	O	O	O	O	O	O	O	O	O	O	O	O	O	O	O	O	O	O	O	O	O	O	O	O	O	O	O	O	O	O	O	O	O	O	O	O	O	O	O
S. arvensis	Sar07g45360R	45582385	45582819	O	O	O	O	O	O	O	O	O	O	O	O	O	O	O	O	O	O	O	O	O	O	O	O	O	O	O	O	O	O	O	O	O	O	O	O	O	O	O	O	O	O	O	O	O	O
S. arvensis	Sar07g45390R	45584101	45584466	O	O	O	O	O	O	O	O	O	O	O	O	O	O	O	O	O	O	O	O	O	O	O	O	O	O	O	O	O	O	O	O	O	O	O	O	O	O	O	O	O	O	O	O	O	O
S. arvensis	Sar07g49770R	47714787	47721469	O	O	O	O	O	O	O	O	O	O	O	O	O	O	O	O	O	O	O	O	O	O	O	O	O	O	O	O	O	O	O	O	O	O	O	O	O	O	O	O	O	O	O	O	O	O
S. arvensis	Sar07g49800R	47726661	47736232	O	O	O	O	O	O	O	O	O	O	O	O	O	O	O	O	O	O	O	O	O	O	O	O	O	O	O	O	O	O	O	O	O	O	O	O	O	O	O	O	O	O	O	O	O	O
S. arvensis	Sar07g49810R	47736673	47748290	O	O	O	O	O	O	O	O	O	O	O	O	O	O	O	O	O	O	O	O	O	O	O	O	O	O	O	O	O	O	O	O	O	O	O	O	O	O	O	O	O	O	O	O	O	O
S. arvensis	Sar07g49820R	47748716	47762077	O	O	O	O	O	O	O	O	O	O	O	O	O	O	O	O	O	O	O	O	O	O	O	O	O	O	O	O	O	O	O	O	O	O	O	O	O	O	O	O	O	O	O	O	O	O
S. arvensis	Sar07g50980R	48266141	48268573	O	O	O	O	O	O	O	O	O	O	O	O	O	O	O	O	O	O	O	O	O	O	O	O	O	O	O	O	O	O	O	O	O	O	O	O	O	O	O	O	O	O	O	O	O	O
S. arvensis	Sar07g50990R	48270073	48272346	O	O	O	O	O	O	O	O	O	O	O	O	O	O	O	O	O	O	O	O	O	O	O	O	O	O	O	O	O	O	O	O	O	O	O	O	O	O	O	O	O	O	O	O	O	O
S. arvensis	Sar08g03170R	1265940	1271553	O	O	O	O	O	W	O	O	O	O	O	O	O	W	W	O	W	O	O	W	O	W	O	O	W	O	W	O	O	O	O	O	O	O	O	O	O	O	O	O	O	W	W	O	O	O
S. arvensis	Sar08g07300R	2930380	2931162	O	O	O	O	O	O	O	O	O	O	O	O	O	W	W	O	W	W	O	W	O	W	O	O	W	O	W	O	O	O	O	O	O	O	O	O	O	O	O	O	O	W	W	O	W	O
S. arvensis	Sar08g09100R	3655609	3657705	O	O	O	O	O	O	O	O	O	O	O	O	W	O	W	O	O	W	W	W	O	W	O	O	W	O	O	O	O	O	O	O	O	O	O	O	O	O	O	O	O	W	W	O	W	O
S. arvensis	Sar08g09850R	3982720	3999757	O	O	O	O	O	O	W	O	O	O	O	O	W	O	W	O	O	W	W	O	O	O	O	O	W	O	O	O	O	O	O	O	O	O	O	O	O	O	W	O	O	W	W	O	W	O
S. arvensis	Sar08g12180R	4926208	4927680	O	O	O	O	O	O	W	O	O	O	O	O	W	O	W	O	O	W	W	O	O	O	O	O	W	O	O	O	O	O	O	O	O	O	O	O	O	O	W	W	O	W	W	O	O	O
S. arvensis	Sar08g12410R	4999997	5001370	O	O	O	O	O	O	W	O	O	O	O	O	W	O	W	O	O	W	W	O	O	O	O	O	W	O	O	O	O	O	O	O	O	O	O	O	O	O	W	W	O	W	W	O	O	O
S. arvensis	Sar08g17030R	7204165	7206495	O	O	W	O	O	O	O	O	O	O	O	O	W	O	O	O	O	W	O	O	O	O	O	O	W	O	O	O	O	O	O	O	O	O	O	O	O	O	O	O	O	W	W	O	O	O
S. arvensis	Sar08g26400R	11931512	11943820	W	W	W	O	O	O	O	O	O	W	O	O	O	O	O	O	O	O	O	O	O	O	O	O	O	W	O	O	O	O	O	O	O	O	O	O	O	O	O	O	W	O	W	O	O	O
S. arvensis	Sar08g29910R	13889783	13892053	W	W	W	W	O	O	O	O	O	W	O	O	O	O	O	O	O	O	O	O	O	O	O	O	O	W	O	W	O	O	O	O	O	O	O	O	O	O	O	O	W	O	W	O	O	O
S. arvensis	Sar08g37300R	17442682	17445926	O	O	W	W	O	O	O	O	O	W	O	O	O	O	O	O	O	O	O	O	O	O	O	O	O	W	O	W	W	O	O	O	O	O	O	O	O	O	O	O	W	O	W	O	O	O
S. arvensis	Sar08g49490R	35706758	35708308	O	O	O	O	O	O	O	O	O	O	O	O	O	O	O	O	O	O	O	O	O	O	O	O	O	O	O	O	O	O	O	O	O	O	O	O	O	O	O	O	O	O	O	O	O	O
S. arvensis	Sar09g03240R	1320866	1322416	O	O	O	O	O	W	O	O	O	O	O	O	O	W	W	O	W	O	O	W	O	W	O	O	W	O	W	O	O	O	O	O	O	O	O	O	O	O	O	O	O	W	W	O	O	O
S. arvensis	Sar09g03250R	1322539	1323504	O	O	O	O	O	W	O	O	O	O	O	O	O	W	W	O	W	O	O	W	O	W	O	O	W	O	W	O	O	O	O	O	O	O	O	O	O	O	O	O	O	W	W	O	O	O
S. arvensis	Sar09g03260R	1324981	1327358	O	O	O	O	O	W	O	O	O	O	O	O	O	W	W	O	W	O	O	W	O	W	O	O	W	O	W	O	O	O	O	O	O	O	O	O	O	O	O	O	O	W	W	O	O	O
S. arvensis	Sar09g05780R	2268373	2269128	O	O	O	O	O	W	O	O	O	O	O	O	O	W	W	O	W	W	O	W	O	W	O	O	W	O	W	O	O	O	O	O	O	O	O	O	O	O	O	O	O	W	W	O	W	O
S. arvensis	Sar09g10590R	4318751	4322135	O	O	O	O	O	O	W	O	O	O	O	O	W	O	W	O	O	W	W	O	O	O	O	O	W	O	O	O	O	O	O	O	O	O	O	O	O	O	W	W	O	W	W	O	W	O
S. arvensis	Sar09g13430R	5590630	5593218	O	O	W	O	O	O	W	O	O	O	O	O	W	O	W	O	O	W	W	O	O	O	O	O	W	O	O	O	O	O	O	O	O	O	O	O	O	O	W	W	O	W	W	O	O	O
S. arvensis	Sar09g13460R	5598666	5601058	O	O	W	O	O	O	W	O	O	O	O	O	W	O	W	O	O	W	W	O	O	O	O	O	W	O	O	O	O	O	O	O	O	O	O	O	O	O	W	W	O	W	W	O	O	O
S. arvensis	Sar09g13480R	5604753	5605700	O	O	W	O	O	O	W	O	O	O	O	O	W	O	W	O	O	W	W	O	O	O	O	O	W	O	O	O	O	O	O	O	O	O	O	O	O	O	W	W	O	W	W	O	O	O
S. arvensis	Sar09g13500R	5609673	5614571	O	O	W	O	O	O	W	O	O	O	O	O	W	O	W	O	O	W	W	O	O	O	O	O	W	O	O	O	O	O	O	O	O	O	O	O	O	O	W	W	O	W	W	O	O	O
S. arvensis	Sar09g14010R	5822674	5825918	O	O	W	O	O	O	W	O	O	O	O	O	W	O	W	O	O	W	W	O	O	O	O	O	W	O	O	O	O	O	O	O	O	O	O	O	O	O	W	W	O	W	W	O	O	O
S. arvensis	Sar09g16870R	7323111	7324769	O	O	W	O	O	O	O	O	O	O	O	O	W	O	O	O	O	W	O	O	O	O	O	O	W	O	O	O	O	O	O	O	O	O	O	O	O	O	O	O	O	W	W	O	O	O
S. arvensis	Sar09g18220R	8075919	8078003	O	O	W	O	O	O	O	O	O	O	O	O	O	O	O	O	O	O	O	O	O	O	O	O	W	O	O	O	O	O	O	W	O	O	O	O	O	O	O	O	O	W	W	O	O	O
S. arvensis	Sar09g19970R	8933477	8936410	O	O	W	O	O	O	O	O	O	O	O	O	O	O	O	O	O	O	O	O	O	O	O	O	W	O	O	O	O	O	O	O	O	O	O	O	O	O	O	O	O	W	W	O	O	O
S. arvensis	Sar09g21450R	9862476	9868619	O	W	W	O	O	O	O	O	O	O	O	O	O	O	O	O	O	O	O	O	O	O	O	O	O	O	O	O	O	O	O	O	O	O	O	O	O	W	O	O	W	W	W	O	O	O
S. arvensis	Sar09g21820R	10104689	10106983	W	W	W	O	O	O	O	O	O	O	O	O	O	O	O	O	O	O	O	O	O	O	O	O	O	O	O	O	O	O	O	O	O	O	O	O	O	W	O	O	W	W	W	O	O	O
S. arvensis	Sar09g33190R	29655775	29658336	O	O	O	O	W	O	O	W	O	O	O	O	O	O	O	O	O	O	O	O	O	O	O	O	O	O	O	O	O	O	O	O	O	O	O	W	O	O	O	O	O	O	O	O	O	O
S. arvensis	Sar09g34840R	30865962	30866804	O	O	O	O	W	O	O	W	O	O	O	O	O	O	O	O	O	O	O	O	O	O	O	O	O	O	O	O	O	O	O	O	O	W	W	W	O	O	O	O	O	O	O	O	O	O
S. arvensis	Sar09g40430R	34111298	34113880	O	O	O	O	W	O	O	W	O	O	O	O	O	O	O	O	O	O	O	O	O	O	O	O	O	O	O	O	O	O	O	O	O	W	W	O	O	O	O	O	O	O	O	O	O	O
S. arvensis	Sar09g43200R	35409219	35412086	O	O	O	O	O	O	O	W	O	O	O	O	O	O	O	O	O	O	O	O	O	O	O	O	O	O	O	O	O	O	O	O	O	O	O	O	O	O	O	O	O	O	O	O	O	O
S. arvensis	Sar09g43230R	35421253	35424168	O	O	O	O	O	O	O	W	O	O	O	O	O	O	O	O	O	O	O	O	O	O	O	O	O	O	O	O	O	O	O	O	O	O	O	O	O	O	O	O	O	O	O	O	O	O
S. arvensis	SarContig_00900R	15523	18533	O	O	O	O	O	O	O	O	O	O	O	O	O	O	O	O	O	O	O	O	O	O	O	O	O	O	O	O	O	O	O	O	O	O	O	O	O	O	O	O	O	O	W	O	O	O
			Ws no.	12	14	40	6	25	11	17	25	0	8	0	0	25	15	34	0	15	35	19	18	1	18	1	1	50	15	16	6	5	2	2	2	1	9	9	13	1	9	16	15	22	59	73	0	22	1
Species	RLK genes	Start	End	A7	A8.dy09	A9.dy05	C6.dy13	C8	CRQTL-GN_2	Dw12	Dw16	Dw3	LepR1	LRA9-1	LRA9-2	LRC5	qFR10-1	qFR10-2	qFR11-1	qFR11-3	qSR10-1	qSR10-2	qSR10-3	qSR11-1	qSR11-2	Rlm3	SCR-C6	Sll14a	Sll14b	Sll2	SRA1	SRA2-1	SRA2-2	SRA6	SRA8	SRA9-1	SRC6-1	SRC6-2	SRC7	TS A09	AcB1-A4.1	AcB1-A5.1	AcB1-A5.1	BjCHI1	LMJR1	LMJR2	PhR2	PhR2	BRQTL-C1_1
S. alba	Sal01g00700L	324678	326152	O	O	O	O	O	O	O	O	O	O	O	O	O	O	O	O	O	O	O	O	O	O	O	O	O	O	W	O	O	O	O	O	O	O	O	O	O	O	O	O	O	O	W	O	O	O
S. alba	Sal01g00710L	327500	329092	O	O	O	O	O	O	O	O	O	O	O	O	O	O	O	O	O	O	O	O	O	O	O	O	O	O	W	O	O	O	O	O	O	O	O	O	O	O	O	O	O	O	W	O	O	O
S. alba	Sal01g01080L	447144	449186	O	O	O	O	O	O	O	O	O	O	O	O	O	O	O	O	O	O	O	O	O	O	O	O	W	O	W	O	O	O	O	O	O	O	O	O	O	O	O	O	O	O	W	O	O	O
S. alba	Sal01g01250L	530868	533598	O	O	O	O	O	O	O	O	O	O	O	O	O	O	O	O	O	O	O	O	O	O	O	O	W	O	W	O	O	O	O	O	O	O	O	O	O	O	O	O	O	W	W	O	O	O
S. alba	Sal01g02000L	859761	861746	O	O	O	O	O	O	O	O	O	O	O	O	O	O	O	O	O	O	O	O	O	O	O	O	W	O	W	O	O	O	O	O	O	O	O	O	O	O	O	O	O	W	W	O	O	O
S. alba	Sal01g02090L	883571	886526	O	O	O	O	O	O	O	O	O	O	O	O	O	O	O	O	O	O	O	O	O	O	O	O	W	O	W	O	O	O	O	O	O	O	O	O	O	O	O	O	O	W	W	O	O	O
S. alba	Sal01g02740L	1189186	1191513	O	O	O	O	O	W	O	O	O	O	O	O	O	W	W	O	W	O	O	W	O	W	O	O	W	O	W	O	O	O	O	O	O	O	O	O	O	O	O	O	O	W	W	O	O	O
S. alba	Sal01g02890L	1256164	1258440	O	O	O	O	O	W	O	O	O	O	O	O	O	W	W	O	W	O	O	W	O	W	O	O	W	O	W	O	O	O	O	O	O	O	O	O	O	O	O	O	O	W	W	O	O	O
S. alba	Sal01g02990L	1315217	1317978	O	O	O	O	O	W	O	O	O	O	O	O	O	W	W	O	W	O	O	W	O	W	O	O	W	O	W	O	O	O	O	O	O	O	O	O	O	O	O	O	O	W	W	O	O	O
S. alba	Sal01g03430L	1536895	1539283	O	O	O	O	O	W	O	O	O	O	O	O	O	W	W	O	W	O	O	W	O	W	O	O	W	O	W	O	O	O	O	O	O	O	O	O	O	O	O	O	O	W	W	O	O	O
S. alba	Sal01g03850L	1708019	1710405	O	O	O	O	O	W	O	O	O	O	O	O	O	W	W	O	W	W	O	W	O	W	O	O	W	O	W	O	O	O	O	O	O	O	O	O	O	O	O	O	O	W	W	O	W	O
S. alba	Sal01g03910L	1742560	1745374	O	O	O	O	O	W	O	O	O	O	O	O	O	W	W	O	W	W	O	W	O	W	O	O	W	O	W	O	O	O	O	O	O	O	O	O	O	O	O	O	O	W	W	O	W	O
S. alba	Sal01g05670L	2541146	2547149	O	O	O	O	O	W	O	O	O	O	O	O	O	W	W	O	W	W	O	W	O	W	O	O	W	O	W	O	O	O	O	O	O	O	O	O	O	O	O	O	O	W	W	O	W	O
S. alba	Sal01g06550L	3044307	3047711	O	O	O	O	O	O	O	O	O	O	O	O	O	W	W	O	W	W	O	W	O	W	O	O	W	O	W	O	O	O	O	O	O	O	O	O	O	O	O	O	O	W	W	O	W	O
S. alba	Sal01g07590L	3507957	3509927	O	O	O	O	O	O	O	O	O	O	O	O	W	O	W	O	O	W	W	W	O	W	O	O	W	O	O	O	O	O	O	O	O	O	O	O	O	O	O	O	O	W	W	O	W	O
S. alba	Sal01g07900L	3630400	3634210	O	O	O	O	O	O	O	O	O	O	O	O	W	O	W	O	O	W	W	W	O	W	O	O	W	O	O	O	O	O	O	O	O	O	O	O	O	O	O	O	O	W	W	O	W	O
S. alba	Sal01g08470L	3937672	3939561	O	O	O	O	O	O	W	O	O	O	O	O	W	O	W	O	O	W	W	W	O	W	O	O	W	O	O	O	O	O	O	O	O	O	O	O	O	O	W	O	O	W	W	O	W	O
S. alba	Sal01g09560L	4481783	4483087	O	O	O	O	O	O	W	O	O	O	O	O	W	O	W	O	O	W	W	O	O	O	O	O	W	O	O	O	O	O	O	O	O	O	O	O	O	O	W	W	O	W	W	O	W	O
S. alba	Sal01g09770L	4605352	4606683	O	O	O	O	O	O	W	O	O	O	O	O	W	O	W	O	O	W	W	O	O	O	O	O	W	O	O	O	O	O	O	O	O	O	O	O	O	O	W	W	O	W	W	O	W	O
S. alba	Sal01g10260L	4905110	4909071	O	O	O	O	O	O	W	O	O	O	O	O	W	O	W	O	O	W	W	O	O	O	O	O	W	O	O	O	O	O	O	O	O	O	O	O	O	O	W	W	O	W	W	O	O	O
S. alba	Sal01g10270L	4911348	4924539	O	O	O	O	O	O	W	O	O	O	O	O	W	O	W	O	O	W	W	O	O	O	O	O	W	O	O	O	O	O	O	O	O	O	O	O	O	O	W	W	O	W	W	O	O	O
S. alba	Sal01g10280L	4926441	4931512	O	O	O	O	O	O	W	O	O	O	O	O	W	O	W	O	O	W	W	O	O	O	O	O	W	O	O	O	O	O	O	O	O	O	O	O	O	O	W	W	O	W	W	O	O	O
S. alba	Sal01g10580L	5127985	5131235	O	O	O	O	O	O	W	O	O	O	O	O	W	O	W	O	O	W	W	O	O	O	O	O	W	O	O	O	O	O	O	O	O	O	O	O	O	O	W	W	O	W	W	O	O	O
S. alba	Sal01g11550L	5825678	5828505	O	O	W	O	O	O	W	O	O	O	O	O	W	O	W	O	O	W	W	O	O	O	O	O	W	O	O	O	O	O	O	O	O	O	O	O	O	O	W	W	O	W	W	O	O	O
S. alba	Sal01g12120L	6163088	6166031	O	O	W	O	O	O	W	O	O	O	O	O	W	O	W	O	O	W	W	O	O	O	O	O	W	O	O	O	O	O	O	O	O	O	O	O	O	O	W	W	O	W	W	O	O	O
S. alba	Sal01g12190L	6226151	6228640	O	O	W	O	O	O	W	O	O	O	O	O	W	O	W	O	O	W	W	O	O	O	O	O	W	O	O	O	O	O	O	O	O	O	O	O	O	O	W	W	O	W	W	O	O	O
S. alba	Sal01g12320L	6336717	6339433	O	O	W	O	O	O	W	O	O	O	O	O	W	O	W	O	O	W	W	O	O	O	O	O	W	O	O	O	O	O	O	O	O	O	O	O	O	O	W	W	O	W	W	O	O	O
S. alba	Sal01g12880L	6671412	6673970	O	O	W	O	O	O	W	O	O	O	O	O	W	O	W	O	O	W	W	O	O	O	O	O	W	O	O	O	O	O	O	O	O	O	O	O	O	O	W	W	O	W	W	O	O	O
S. alba	Sal01g12970L	6709127	6712864	O	O	W	O	O	O	O	O	O	O	O	O	W	O	W	O	O	W	W	O	O	O	O	O	W	O	O	O	O	O	O	O	O	O	O	O	O	O	W	W	O	W	W	O	O	O
S. alba	Sal01g13040L	6747042	6749854	O	O	W	O	O	O	O	O	O	O	O	O	W	O	W	O	O	W	W	O	O	O	O	O	W	O	O	O	O	O	O	O	O	O	O	O	O	O	W	W	O	W	W	O	O	O
S. alba	Sal01g13140L	6801002	6802816	O	O	W	O	O	O	O	O	O	O	O	O	W	O	W	O	O	W	O	O	O	O	O	O	W	O	O	O	O	O	O	O	O	O	O	O	O	O	W	W	O	W	W	O	O	O
S. alba	Sal01g13360L	6977210	6979712	O	O	W	O	O	O	O	O	O	O	O	O	W	O	O	O	O	W	O	O	O	O	O	O	W	O	O	O	O	O	O	O	O	O	O	O	O	O	O	W	O	W	W	O	O	O
S. alba	Sal01g13440L	7053478	7060384	O	O	W	O	O	O	O	O	O	O	O	O	W	O	O	O	O	W	O	O	O	O	O	O	W	O	O	O	O	O	O	O	O	O	O	O	O	O	O	W	O	W	W	O	O	O
S. alba	Sal01g13470L	7069819	7072281	O	O	W	O	O	O	O	O	O	O	O	O	W	O	O	O	O	W	O	O	O	O	O	O	W	O	O	O	O	O	O	O	O	O	O	O	O	O	O	W	O	W	W	O	O	O
S. alba	Sal01g13540L	7125594	7128102	O	O	W	O	O	O	O	O	O	O	O	O	W	O	O	O	O	W	O	O	O	O	O	O	W	O	O	O	O	O	O	O	O	O	O	O	O	O	O	W	O	W	W	O	O	O
S. alba	Sal01g14560L	7963313	7965844	O	O	W	O	O	O	O	O	O	O	O	O	O	O	O	O	O	O	O	O	O	O	O	O	W	O	O	O	O	O	O	W	O	O	O	O	O	O	O	O	O	W	W	O	O	O
S. alba	Sal01g15290L	8432452	8434971	O	O	W	O	O	O	O	O	O	O	O	O	O	O	O	O	O	O	O	O	O	O	O	O	W	O	O	O	O	O	O	O	O	O	O	O	O	O	O	O	O	W	W	O	O	O
S. alba	Sal01g15690L	8655635	8658091	O	O	W	O	O	O	O	O	O	O	O	O	O	O	O	O	O	O	O	O	O	O	O	O	W	O	O	O	O	O	O	O	O	O	O	O	O	O	O	O	O	W	W	O	O	O
S. alba	Sal01g16240L	9006092	9008668	O	O	W	O	O	O	O	O	O	O	O	O	O	O	O	O	O	O	O	O	O	O	O	O	W	O	O	O	O	O	O	O	O	O	O	O	O	O	O	O	O	W	W	O	O	O
S. alba	Sal01g17140L	9643292	9646110	O	W	W	O	O	O	O	O	O	O	O	O	O	O	O	O	O	O	O	O	O	O	O	O	O	O	O	O	O	O	O	O	O	O	O	O	O	W	O	O	W	W	W	O	O	O
S. alba	Sal01g17920L	10295250	10297641	W	W	W	O	O	O	O	O	O	O	O	O	O	O	O	O	O	O	O	O	O	O	O	O	O	O	O	O	O	O	O	O	O	O	O	O	O	W	O	O	W	W	W	O	O	O
S. alba	Sal01g17930L	10306002	10308653	W	W	W	O	O	O	O	O	O	O	O	O	O	O	O	O	O	O	O	O	O	O	O	O	O	O	O	O	O	O	O	O	O	O	O	O	O	W	O	O	W	W	W	O	O	O
S. alba	Sal01g18250L	10627981	10630561	W	W	W	O	O	O	O	O	O	O	O	O	O	O	O	O	O	O	O	O	O	O	O	O	O	O	O	O	O	O	O	O	O	O	O	O	O	W	O	O	W	W	W	O	O	O
S. alba	Sal01g18680L	10995070	11000237	W	W	W	O	O	O	O	O	O	O	O	O	O	O	O	O	O	O	O	O	O	O	O	O	O	O	O	O	O	O	O	O	O	O	O	O	O	W	O	O	W	O	W	O	O	O
S. alba	Sal01g23640L	46110885	46112154	O	O	O	O	O	O	O	O	O	O	O	O	O	O	O	O	O	O	O	O	O	O	O	O	O	O	O	O	O	O	O	O	O	O	O	O	O	O	O	O	O	O	O	O	O	O
S. alba	Sal01g24020L	46566921	46569005	O	O	O	O	O	O	O	O	O	O	O	O	O	O	O	O	O	O	O	O	O	O	O	O	O	O	O	O	O	O	O	O	O	O	O	O	O	O	O	O	O	O	O	O	O	O
S. alba	Sal01g25050L	47463404	47465365	O	O	O	O	O	O	O	O	O	O	O	O	O	O	O	O	O	O	O	O	O	O	O	O	O	O	O	O	O	O	O	O	O	O	O	O	O	O	O	O	O	O	O	O	O	O
S. alba	Sal01g25180L	47535336	47538212	O	O	O	O	O	O	O	O	O	O	O	O	O	O	O	O	O	O	O	O	O	O	O	O	O	O	O	O	O	O	O	O	O	O	O	O	O	O	O	O	O	O	O	O	O	O
S. alba	Sal01g26500L	48328149	48329462	O	O	O	O	O	O	O	O	O	O	O	O	O	O	O	O	O	O	O	O	O	O	O	O	O	O	O	O	O	O	O	O	O	O	O	O	O	O	O	O	O	O	O	O	O	O
S. alba	Sal01g27080L	48684226	48686004	O	O	O	O	O	O	O	O	O	O	O	O	O	O	O	O	O	O	O	O	O	O	O	O	O	O	O	O	O	O	O	O	O	O	O	O	O	O	O	O	O	O	O	O	O	O
S. alba	Sal01g27900L	49112434	49114239	O	O	O	O	O	O	O	O	O	O	O	O	O	O	O	O	O	O	O	O	O	O	O	O	O	O	O	O	O	O	O	O	O	O	O	O	O	O	O	O	O	O	O	O	O	O
S. alba	Sal02g00400L	172602	175669	O	O	O	O	O	O	O	O	O	O	O	O	O	O	O	O	O	O	O	O	O	O	O	O	O	O	W	O	O	O	O	O	O	O	O	O	O	O	O	O	O	O	W	O	O	O
S. alba	Sal02g02520L	968471	972540	O	O	O	O	O	O	O	O	O	O	O	O	O	O	O	O	O	O	O	O	O	O	O	O	W	O	W	O	O	O	O	O	O	O	O	O	O	O	O	O	O	W	W	O	O	O
S. alba	Sal02g03510L	1354511	1357512	O	O	O	O	O	W	O	O	O	O	O	O	O	W	W	O	W	O	O	W	O	W	O	O	W	O	W	O	O	O	O	O	O	O	O	O	O	O	O	O	O	W	W	O	O	O
S. alba	Sal02g03940L	1564579	1566474	O	O	O	O	O	W	O	O	O	O	O	O	O	W	W	O	W	O	O	W	O	W	O	O	W	O	W	O	O	O	O	O	O	O	O	O	O	O	O	O	O	W	W	O	W	O
S. alba	Sal02g03970L	1577111	1587333	O	O	O	O	O	W	O	O	O	O	O	O	O	W	W	O	W	O	O	W	O	W	O	O	W	O	W	O	O	O	O	O	O	O	O	O	O	O	O	O	O	W	W	O	W	O
S. alba	Sal02g04030L	1607702	1618471	O	O	O	O	O	W	O	O	O	O	O	O	O	W	W	O	W	O	O	W	O	W	O	O	W	O	W	O	O	O	O	O	O	O	O	O	O	O	O	O	O	W	W	O	W	O
S. alba	Sal02g04630L	1828095	1830874	O	O	O	O	O	W	O	O	O	O	O	O	O	W	W	O	W	W	O	W	O	W	O	O	W	O	W	O	O	O	O	O	O	O	O	O	O	O	O	O	O	W	W	O	W	O
S. alba	Sal02g04720L	1874007	1877274	O	O	O	O	O	W	O	O	O	O	O	O	O	W	W	O	W	W	O	W	O	W	O	O	W	O	W	O	O	O	O	O	O	O	O	O	O	O	O	O	O	W	W	O	W	O
S. alba	Sal02g05160L	2048586	2050973	O	O	O	O	O	W	O	O	O	O	O	O	O	W	W	O	W	W	O	W	O	W	O	O	W	O	W	O	O	O	O	O	O	O	O	O	O	O	O	O	O	W	W	O	W	O
S. alba	Sal02g05210L	2086324	2088924	O	O	O	O	O	W	O	O	O	O	O	O	O	W	W	O	W	W	O	W	O	W	O	O	W	O	W	O	O	O	O	O	O	O	O	O	O	O	O	O	O	W	W	O	W	O
S. alba	Sal02g05520L	2223672	2226758	O	O	O	O	O	W	O	O	O	O	O	O	O	W	W	O	W	W	O	W	O	W	O	O	W	O	W	O	O	O	O	O	O	O	O	O	O	O	O	O	O	W	W	O	W	O
S. alba	Sal02g05610L	2262139	2265396	O	O	O	O	O	W	O	O	O	O	O	O	O	W	W	O	W	W	O	W	O	W	O	O	W	O	W	O	O	O	O	O	O	O	O	O	O	O	O	O	O	W	W	O	W	O
S. alba	Sal02g06060L	2450461	2453905	O	O	O	O	O	W	O	O	O	O	O	O	O	W	W	O	W	W	O	W	O	W	O	O	W	O	W	O	O	O	O	O	O	O	O	O	O	O	O	O	O	W	W	O	W	O
S. alba	Sal02g06390L	2591038	2597795	O	O	O	O	O	W	O	O	O	O	O	O	O	W	W	O	W	W	O	W	O	W	O	O	W	O	W	O	O	O	O	O	O	O	O	O	O	O	O	O	O	W	W	O	W	O
S. alba	Sal02g06930L	2800323	2803583	O	O	O	O	O	W	O	O	O	O	O	O	O	W	W	O	W	W	O	W	O	W	O	O	W	O	W	O	O	O	O	O	O	O	O	O	O	O	O	O	O	W	W	O	W	O
S. alba	Sal02g07780L	3153869	3157294	O	O	O	O	O	O	O	O	O	O	O	O	W	W	W	O	W	W	W	W	O	W	O	O	W	O	W	O	O	O	O	O	O	O	O	O	O	O	O	O	O	W	W	O	W	O
S. alba	Sal02g07930L	3210427	3213468	O	O	O	O	O	O	O	O	O	O	O	O	W	O	W	O	O	W	W	W	O	W	O	O	W	O	W	O	O	O	O	O	O	O	O	O	O	O	O	O	O	W	W	O	W	O
S. alba	Sal02g09790L	4088465	4089891	O	O	O	O	O	O	W	O	O	O	O	O	W	O	W	O	O	W	W	O	O	O	O	O	W	O	O	O	O	O	O	O	O	O	O	O	O	O	W	O	O	W	W	O	W	O
S. alba	Sal02g10080L	4207820	4211102	O	O	O	O	O	O	W	O	O	O	O	O	W	O	W	O	O	W	W	O	O	O	O	O	W	O	O	O	O	O	O	O	O	O	O	O	O	O	W	O	O	W	W	O	W	O
S. alba	Sal02g10590L	4418094	4420544	O	O	O	O	O	O	W	O	O	O	O	O	W	O	W	O	O	W	W	O	O	O	O	O	W	O	O	O	O	O	O	O	O	O	O	O	O	O	W	W	O	W	W	O	W	O
S. alba	Sal02g10850L	4507149	4509310	O	O	O	O	O	O	W	O	O	O	O	O	W	O	W	O	O	W	W	O	O	O	O	O	W	O	O	O	O	O	O	O	O	O	O	O	O	O	W	W	O	W	W	O	W	O
S. alba	Sal02g11510L	4748040	4750902	O	O	O	O	O	O	W	O	O	O	O	O	W	O	W	O	O	W	W	O	O	O	O	O	W	O	O	O	O	O	O	O	O	O	O	O	O	O	W	W	O	W	W	O	W	O
S. alba	Sal02g11630L	4792157	4795213	O	O	O	O	O	O	W	O	O	O	O	O	W	O	W	O	O	W	W	O	O	O	O	O	W	O	O	O	O	O	O	O	O	O	O	O	O	O	W	W	O	W	W	O	O	O
S. alba	Sal02g12900L	5325312	5329379	O	O	O	O	O	O	W	O	O	O	O	O	W	O	W	O	O	W	W	O	O	O	O	O	W	O	O	O	O	O	O	O	O	O	O	O	O	O	W	W	O	W	W	O	O	O
S. alba	Sal02g12910L	5332037	5337610	O	O	O	O	O	O	W	O	O	O	O	O	W	O	W	O	O	W	W	O	O	O	O	O	W	O	O	O	O	O	O	O	O	O	O	O	O	O	W	W	O	W	W	O	O	O
S. alba	Sal02g13610L	5630725	5641248	O	O	W	O	O	O	W	O	O	O	O	O	W	O	W	O	O	W	W	O	O	O	O	O	W	O	O	O	O	O	O	O	O	O	O	O	O	O	W	W	O	W	W	O	O	O
S. alba	Sal02g15580L	6412773	6414749	O	O	W	O	O	O	W	O	O	O	O	O	W	O	W	O	O	W	W	O	O	O	O	O	W	O	O	O	O	O	O	O	O	O	O	O	O	O	W	W	O	W	W	O	O	O
S. alba	Sal02g15750L	6476571	6478679	O	O	W	O	O	O	W	O	O	O	O	O	W	O	W	O	O	W	W	O	O	O	O	O	W	O	O	O	O	O	O	O	O	O	O	O	O	O	W	W	O	W	W	O	O	O
S. alba	Sal02g15890L	6546992	6550306	O	O	W	O	O	O	W	O	O	O	O	O	W	O	W	O	O	W	W	O	O	O	O	O	W	O	O	O	O	O	O	O	O	O	O	O	O	O	W	W	O	W	W	O	O	O
S. alba	Sal02g17010L	6983239	6985176	O	O	W	O	O	O	O	O	O	O	O	O	W	O	O	O	O	W	O	O	O	O	O	O	W	O	O	O	O	O	O	O	O	O	O	O	O	O	O	W	O	W	W	O	O	O
S. alba	Sal02g17820L	7362195	7365123	O	O	W	O	O	O	O	O	O	O	O	O	W	O	O	O	O	W	O	O	O	O	O	O	W	O	O	O	O	O	O	O	O	O	O	O	O	O	O	O	O	W	W	O	O	O
S. alba	Sal02g17990L	7431162	7435660	O	O	W	O	O	O	O	O	O	O	O	O	W	O	O	O	O	W	O	O	O	O	O	O	W	O	O	O	O	O	O	O	O	O	O	O	O	O	O	O	O	W	W	O	O	O
S. alba	Sal02g18640L	7722960	7729534	O	O	W	O	O	O	O	O	O	O	O	O	W	O	O	O	O	O	O	O	O	O	O	O	W	O	O	O	O	O	O	W	O	O	O	O	O	O	O	O	O	W	W	O	O	O
S. alba	Sal02g19520L	8104893	8107613	O	O	W	O	O	O	O	O	O	O	O	O	O	O	O	O	O	O	O	O	O	O	O	O	W	O	O	O	O	O	O	W	O	O	O	O	O	O	O	O	O	W	W	O	O	O
S. alba	Sal02g19920L	8269882	8272678	O	O	W	O	O	O	O	O	O	O	O	O	O	O	O	O	O	O	O	O	O	O	O	O	W	O	O	O	O	O	O	W	O	O	O	O	O	O	O	O	O	W	W	O	O	O
S. alba	Sal02g20720L	8585468	8587493	O	O	W	O	O	O	O	O	O	O	O	O	O	O	O	O	O	O	O	O	O	O	O	O	W	O	O	O	O	O	O	O	O	O	O	O	O	O	O	O	O	W	W	O	O	O
S. alba	Sal02g21000L	8723735	8725515	O	O	W	O	O	O	O	O	O	O	O	O	O	O	O	O	O	O	O	O	O	O	O	O	W	O	O	O	O	O	O	O	O	O	O	O	O	O	O	O	O	W	W	O	O	O
S. alba	Sal02g21830L	9156825	9161981	O	O	W	O	O	O	O	O	O	O	O	O	O	O	O	O	O	O	O	O	O	O	O	O	W	O	O	O	O	O	O	O	O	O	O	O	O	O	O	O	O	W	W	O	O	O
S. alba	Sal02g22800L	9586423	9592841	O	W	W	O	O	O	O	O	O	O	O	O	O	O	O	O	O	O	O	O	O	O	O	O	O	O	O	O	O	O	O	O	O	O	O	O	O	W	O	O	W	W	W	O	O	O
S. alba	Sal02g22810L	9597576	9604699	O	W	W	O	O	O	O	O	O	O	O	O	O	O	O	O	O	O	O	O	O	O	O	O	O	O	O	O	O	O	O	O	O	O	O	O	O	W	O	O	W	W	W	O	O	O
S. alba	Sal02g22820L	9619743	9627022	O	W	W	O	O	O	O	O	O	O	O	O	O	O	O	O	O	O	O	O	O	O	O	O	O	O	O	O	O	O	O	O	O	O	O	O	O	W	O	O	W	W	W	O	O	O
S. alba	Sal02g22880L	9658231	9660749	O	W	W	O	O	O	O	O	O	O	O	O	O	O	O	O	O	O	O	O	O	O	O	O	O	O	O	O	O	O	O	O	O	O	O	O	O	W	O	O	W	W	W	O	O	O
S. alba	Sal02g23140L	9794300	9797891	O	W	W	O	O	O	O	O	O	O	O	O	O	O	O	O	O	O	O	O	O	O	O	O	O	O	O	O	O	O	O	O	O	O	O	O	O	W	O	O	W	W	W	O	O	O
S. alba	Sal02g23930L	10174857	10178129	W	W	W	O	O	O	O	O	O	O	O	O	O	O	O	O	O	O	O	O	O	O	O	O	O	O	O	O	O	O	O	O	O	O	O	O	O	W	O	O	W	W	W	O	O	O
S. alba	Sal02g24150L	10258616	10261931	W	W	W	O	O	O	O	O	O	O	O	O	O	O	O	O	O	O	O	O	O	O	O	O	O	O	O	O	O	O	O	O	O	O	O	O	O	W	O	O	W	W	W	O	O	O
S. alba	Sal02g26610L	11454739	11457045	W	W	W	O	O	O	O	O	O	O	O	O	O	O	O	O	O	O	O	O	O	O	O	O	O	O	O	O	O	O	O	O	O	O	O	O	O	W	O	O	W	O	W	O	O	O
S. alba	Sal02g27830L	12556577	12559391	W	W	W	O	O	O	O	O	O	W	O	O	O	O	O	O	O	O	O	O	O	O	O	O	O	W	O	W	O	O	O	O	O	O	O	O	O	O	O	O	W	O	W	O	O	O
S. alba	Sal02g28090L	12740222	12743757	W	W	W	O	O	O	O	O	O	W	O	O	O	O	O	O	O	O	O	O	O	O	O	O	O	W	O	W	O	O	O	O	O	O	O	O	O	O	O	O	W	O	W	O	O	O
S. alba	Sal02g28670L	13300559	13303306	W	W	W	W	O	O	O	O	O	W	O	O	O	O	O	O	O	O	O	O	O	O	O	O	O	W	O	W	O	O	O	O	O	O	O	O	O	O	O	O	W	O	W	O	O	O
S. alba	Sal02g31060L	15976553	15978654	O	O	W	W	O	O	O	O	W	W	O	O	O	O	O	O	O	O	O	O	O	O	W	O	O	W	O	W	O	O	O	O	O	O	O	O	O	O	O	O	W	O	W	O	O	W
S. alba	Sal02g31430L	26157834	26161265	O	O	O	O	W	O	O	O	O	O	O	O	O	O	O	O	O	O	O	O	O	O	O	W	O	W	O	O	O	O	O	O	W	O	O	O	O	O	O	O	O	O	O	O	O	O
S. alba	Sal02g32960L	28494848	28498117	O	O	O	O	W	O	O	O	O	O	O	O	O	O	O	O	O	O	O	O	O	O	O	O	O	W	O	O	O	O	O	O	O	O	O	O	O	O	O	O	O	O	O	O	O	O
S. alba	Sal02g34360L	29837147	29839126	O	O	O	O	W	O	O	W	O	O	O	O	O	O	O	O	O	O	O	O	O	O	O	O	O	O	O	O	O	O	O	O	O	O	O	W	O	O	O	O	O	O	O	O	O	O
S. alba	Sal02g35180L	30487035	30489546	O	O	O	O	W	O	O	W	O	O	O	O	O	O	O	O	O	O	O	O	O	O	O	O	O	O	O	O	O	O	O	O	O	W	W	W	O	O	O	O	O	O	O	O	O	O
S. alba	Sal02g36560L	31489129	31491918	O	O	O	O	W	O	O	W	O	O	O	O	O	O	O	O	O	O	O	O	O	O	O	O	O	O	O	O	O	O	O	O	O	W	W	W	O	O	O	O	O	O	O	O	O	O
S. alba	Sal03g00380L	162063	164617	O	O	O	O	O	O	O	O	O	O	O	O	O	O	O	O	O	O	O	O	O	O	O	O	O	O	W	O	O	O	O	O	O	O	O	O	O	O	O	O	O	O	W	O	O	O
S. alba	Sal03g00650L	288693	290587	O	O	O	O	O	O	O	O	O	O	O	O	O	O	O	O	O	O	O	O	O	O	O	O	O	O	W	O	O	O	O	O	O	O	O	O	O	O	O	O	O	O	W	O	O	O
S. alba	Sal03g01770L	915601	917607	O	O	O	O	O	O	O	O	O	O	O	O	O	O	O	O	O	O	O	O	O	O	O	O	W	O	W	O	O	O	O	O	O	O	O	O	O	O	O	O	O	W	W	O	O	O
S. alba	Sal03g01830L	934396	935865	O	O	O	O	O	O	O	O	O	O	O	O	O	O	O	O	O	O	O	O	O	O	O	O	W	O	W	O	O	O	O	O	O	O	O	O	O	O	O	O	O	W	W	O	O	O
S. alba	Sal03g02020L	1005986	1007458	O	O	O	O	O	O	O	O	O	O	O	O	O	O	O	O	O	O	O	O	O	O	O	O	W	O	W	O	O	O	O	O	O	O	O	O	O	O	O	O	O	W	W	O	O	O
S. alba	Sal03g02630L	1288759	1292296	O	O	O	O	O	W	O	O	O	O	O	O	O	W	W	O	W	O	O	W	O	W	O	O	W	O	W	O	O	O	O	O	O	O	O	O	O	O	O	O	O	W	W	O	O	O
S. alba	Sal03g03020L	1562628	1565448	O	O	O	O	O	W	O	O	O	O	O	O	O	W	W	O	W	O	O	W	O	W	O	O	W	O	W	O	O	O	O	O	O	O	O	O	O	O	O	O	O	W	W	O	W	O
S. alba	Sal03g03260L	1716177	1718246	O	O	O	O	O	W	O	O	O	O	O	O	O	W	W	O	W	W	O	W	O	W	O	O	W	O	W	O	O	O	O	O	O	O	O	O	O	O	O	O	O	W	W	O	W	O
S. alba	Sal03g03310L	1751783	1753855	O	O	O	O	O	W	O	O	O	O	O	O	O	W	W	O	W	W	O	W	O	W	O	O	W	O	W	O	O	O	O	O	O	O	O	O	O	O	O	O	O	W	W	O	W	O
S. alba	Sal03g03780L	1995210	1999074	O	O	O	O	O	W	O	O	O	O	O	O	O	W	W	O	W	W	O	W	O	W	O	O	W	O	W	O	O	O	O	O	O	O	O	O	O	O	O	O	O	W	W	O	W	O
S. alba	Sal03g03810L	2018124	2021681	O	O	O	O	O	W	O	O	O	O	O	O	O	W	W	O	W	W	O	W	O	W	O	O	W	O	W	O	O	O	O	O	O	O	O	O	O	O	O	O	O	W	W	O	W	O
S. alba	Sal03g03820L	2027964	2040936	O	O	O	O	O	W	O	O	O	O	O	O	O	W	W	O	W	W	O	W	O	W	O	O	W	O	W	O	O	O	O	O	O	O	O	O	O	O	O	O	O	W	W	O	W	O
S. alba	Sal03g04150L	2272351	2276865	O	O	O	O	O	W	O	O	O	O	O	O	O	W	W	O	W	W	O	W	O	W	O	O	W	O	W	O	O	O	O	O	O	O	O	O	O	O	O	O	O	W	W	O	W	O
S. alba	Sal03g04320L	2412161	2415544	O	O	O	O	O	W	O	O	O	O	O	O	O	W	W	O	W	W	O	W	O	W	O	O	W	O	W	O	O	O	O	O	O	O	O	O	O	O	O	O	O	W	W	O	W	O
S. alba	Sal03g05350L	3438557	3449285	O	O	O	O	O	O	O	O	O	O	O	O	W	O	W	O	O	W	W	W	O	W	O	O	W	O	W	O	O	O	O	O	O	O	O	O	O	O	O	O	O	W	W	O	W	O
S. alba	Sal03g05380L	3464050	3474773	O	O	O	O	O	O	O	O	O	O	O	O	W	O	W	O	O	W	W	W	O	W	O	O	W	O	O	O	O	O	O	O	O	O	O	O	O	O	O	O	O	W	W	O	W	O
S. alba	Sal03g05480L	3531821	3535707	O	O	O	O	O	O	O	O	O	O	O	O	W	O	W	O	O	W	W	W	O	W	O	O	W	O	O	O	O	O	O	O	O	O	O	O	O	O	O	O	O	W	W	O	W	O
S. alba	Sal03g05490L	3538395	3540840	O	O	O	O	O	O	O	O	O	O	O	O	W	O	W	O	O	W	W	W	O	W	O	O	W	O	O	O	O	O	O	O	O	O	O	O	O	O	O	O	O	W	W	O	W	O
S. alba	Sal03g05860L	3933079	3938410	O	O	O	O	O	O	W	O	O	O	O	O	W	O	W	O	O	W	W	W	O	W	O	O	W	O	O	O	O	O	O	O	O	O	O	O	O	O	W	O	O	W	W	O	W	O
S. alba	Sal03g05870L	3943532	3948881	O	O	O	O	O	O	W	O	O	O	O	O	W	O	W	O	O	W	W	W	O	W	O	O	W	O	O	O	O	O	O	O	O	O	O	O	O	O	W	O	O	W	W	O	W	O
S. alba	Sal03g05880L	3959285	3962500	O	O	O	O	O	O	W	O	O	O	O	O	W	O	W	O	O	W	W	O	O	O	O	O	W	O	O	O	O	O	O	O	O	O	O	O	O	O	W	O	O	W	W	O	W	O
S. alba	Sal03g08880L	17360276	17363428	O	O	W	W	O	O	O	O	O	W	O	O	O	O	O	O	O	O	O	O	O	O	O	O	O	W	O	W	W	O	O	O	O	O	O	O	O	O	O	O	W	O	W	O	O	O
S. alba	Sal03g08900L	17407047	17411649	O	O	W	W	O	O	O	O	O	W	O	O	O	O	O	O	O	O	O	O	O	O	O	O	O	W	O	W	W	O	O	O	O	O	O	O	O	O	O	O	W	O	W	O	O	O
S. alba	Sal03g10660L	20285907	20288985	O	O	O	O	O	O	O	O	O	O	O	O	O	O	O	O	O	O	O	O	O	O	O	O	O	W	O	O	W	O	O	O	O	O	O	O	O	O	O	O	W	O	W	O	O	O
S. alba	Sal03g10680L	20344244	20347293	O	O	O	O	O	O	O	O	O	O	O	O	O	O	O	O	O	O	O	O	O	O	O	O	O	W	O	O	W	O	O	O	O	O	O	O	O	O	O	O	W	O	W	O	O	O
S. alba	Sal03g10990L	20676929	20679702	O	O	O	O	O	O	O	O	O	O	O	O	O	O	O	O	O	O	O	O	O	O	O	O	O	W	O	O	O	O	O	O	O	O	O	O	O	O	O	O	W	O	W	O	O	O
S. alba	Sal03g12390L	21936783	21941530	O	O	O	O	O	O	O	O	O	O	O	O	O	O	O	O	O	O	O	O	O	O	O	O	O	W	O	O	O	W	W	O	O	O	O	O	O	O	O	O	O	O	O	W	O	O
S. alba	Sal03g12590L	22097865	22099771	O	O	O	O	O	O	O	O	O	O	W	W	O	O	O	O	O	O	O	O	O	O	O	O	O	W	O	O	O	W	W	O	O	O	O	O	O	O	O	O	O	O	O	W	O	O
S. alba	Sal03g13090L	22508725	22511736	O	O	O	O	O	O	O	O	O	O	W	W	O	O	O	O	O	O	O	O	O	O	O	O	O	W	O	O	O	W	W	O	O	O	O	O	O	O	O	O	O	O	O	W	O	O
S. alba	Sal03g13420L	22769495	22772077	O	O	O	O	O	O	O	O	O	O	W	O	O	O	O	O	O	O	O	O	O	O	O	O	O	W	O	O	O	W	W	O	W	O	O	O	O	O	O	O	O	O	O	W	O	O
S. alba	Sal03g13610L	22887743	22889822	O	O	O	O	O	O	O	O	O	O	W	O	O	O	O	O	O	O	O	O	O	O	O	O	O	W	O	O	O	W	W	O	W	O	O	O	O	O	O	O	O	O	O	W	O	O
S. alba	Sal03g14620L	23495817	23497823	O	O	O	O	O	O	O	O	O	O	W	O	O	O	O	O	O	O	O	O	O	O	O	O	O	W	O	O	O	W	O	O	W	O	O	O	O	O	O	O	O	O	O	W	O	O
S. alba	Sal03g14840L	23617822	23621155	O	O	O	O	O	O	O	O	O	O	W	O	O	O	O	O	O	O	O	O	O	O	O	O	O	W	O	O	O	W	O	O	W	O	O	O	O	O	O	O	O	O	O	W	O	O
S. alba	Sal03g15730L	24036465	24041247	O	O	O	O	W	O	O	O	O	O	O	O	O	O	O	O	O	O	O	O	O	O	O	O	O	W	O	O	O	W	O	O	W	O	O	O	O	O	O	O	O	O	O	W	O	O
S. alba	Sal03g15880L	24155339	24162324	O	O	O	O	W	O	O	O	O	O	O	O	O	O	O	O	O	O	O	O	O	O	O	O	O	W	O	O	O	W	O	O	W	O	O	O	O	O	O	O	O	O	O	W	O	O
S. alba	Sal03g16830L	24674710	24676107	O	O	O	O	W	O	O	O	O	O	O	O	O	O	O	O	O	O	O	O	O	O	O	O	O	W	O	O	O	W	O	O	W	O	O	O	W	O	O	O	O	O	O	W	O	O
S. alba	Sal03g16960L	24739063	24740841	O	O	O	O	W	O	O	O	O	O	O	O	O	O	O	O	O	O	O	O	O	O	O	O	O	W	O	O	O	O	O	O	W	O	O	O	W	O	O	O	O	O	O	W	O	O
S. alba	Sal03g17020L	24768448	24769779	O	O	O	O	W	O	O	O	O	O	O	O	O	O	O	O	O	O	O	O	O	O	O	O	O	W	O	O	O	O	O	O	W	O	O	O	W	O	O	O	O	O	O	W	O	O
S. alba	Sal03g17410L	24915592	24917709	O	O	O	O	W	O	O	O	O	O	O	O	O	O	O	O	O	O	O	O	O	O	O	O	O	W	O	O	O	O	O	O	W	O	O	O	W	O	O	O	O	O	O	O	O	O
S. alba	Sal03g17770L	25076897	25084008	O	O	O	O	W	O	O	O	O	O	O	O	O	O	O	O	O	O	O	O	O	O	O	O	O	W	O	O	O	O	O	O	W	O	O	O	W	O	O	O	O	O	O	O	O	O
S. alba	Sal03g17780L	25085843	25107297	O	O	O	O	W	O	O	O	O	O	O	O	O	O	O	O	O	O	O	O	O	O	O	O	O	W	O	O	O	O	O	O	W	O	O	O	W	O	O	O	O	O	O	O	O	O
S. alba	Sal03g17790L	25107485	25109962	O	O	O	O	W	O	O	O	O	O	O	O	O	O	O	O	O	O	O	O	O	O	O	W	O	W	O	O	O	O	O	O	W	O	O	O	W	O	O	O	O	O	O	O	O	O
S. alba	Sal03g18130L	25283481	25285490	O	O	O	O	W	O	O	O	O	O	O	O	O	O	O	O	O	O	O	O	O	O	O	W	O	W	O	O	O	O	O	O	W	O	O	O	W	O	O	O	O	O	O	O	O	O
S. alba	Sal03g18150L	25299725	25301734	O	O	O	O	W	O	O	O	O	O	O	O	O	O	O	O	O	O	O	O	O	O	O	W	O	W	O	O	O	O	O	O	W	O	O	O	W	O	O	O	O	O	O	O	O	O
S. alba	Sal03g18160L	25304475	25306490	O	O	O	O	W	O	O	O	O	O	O	O	O	O	O	O	O	O	O	O	O	O	O	W	O	W	O	O	O	O	O	O	W	O	O	O	W	O	O	O	O	O	O	O	O	O
S. alba	Sal03g18170L	25309734	25311743	O	O	O	O	W	O	O	O	O	O	O	O	O	O	O	O	O	O	O	O	O	O	O	W	O	W	O	O	O	O	O	O	W	O	O	O	W	O	O	O	O	O	O	O	O	O
S. alba	Sal03g18180L	25312611	25314608	O	O	O	O	W	O	O	O	O	O	O	O	O	O	O	O	O	O	O	O	O	O	O	W	O	W	O	O	O	O	O	O	W	O	O	O	W	O	O	O	O	O	O	O	O	O
S. alba	Sal03g18190L	25316643	25318784	O	O	O	O	W	O	O	O	O	O	O	O	O	O	O	O	O	O	O	O	O	O	O	W	O	W	O	O	O	O	O	O	W	O	O	O	W	O	O	O	O	O	O	O	O	O
S. alba	Sal03g18210L	25321710	25323261	O	O	O	O	W	O	O	O	O	O	O	O	O	O	O	O	O	O	O	O	O	O	O	W	O	W	O	O	O	O	O	O	W	O	O	O	W	O	O	O	O	O	O	O	O	O
S. alba	Sal03g18240L	25331245	25333242	O	O	O	O	W	O	O	O	O	O	O	O	O	O	O	O	O	O	O	O	O	O	O	W	O	W	O	O	O	O	O	O	W	O	O	O	W	O	O	O	O	O	O	O	O	O
S. alba	Sal03g19290L	25886493	25891347	O	O	O	O	W	O	O	O	O	O	O	O	O	O	O	O	O	O	O	O	O	O	O	W	O	W	O	O	O	O	O	O	W	O	O	O	W	O	O	O	O	O	O	O	O	O
S. alba	Sal03g19310L	25894211	25898065	O	O	O	O	W	O	O	O	O	O	O	O	O	O	O	O	O	O	O	O	O	O	O	W	O	W	O	O	O	O	O	O	W	O	O	O	W	O	O	O	O	O	O	O	O	O
S. alba	Sal03g19650L	26078299	26080586	O	O	O	O	W	O	O	O	O	O	O	O	O	O	O	O	O	O	O	O	O	O	O	W	O	W	O	O	O	O	O	O	W	O	O	O	O	O	O	O	O	O	O	O	O	O
S. alba	Sal03g19780L	26116917	26120123	O	O	O	O	W	O	O	O	O	O	O	O	O	O	O	O	O	O	O	O	O	O	O	W	O	W	O	O	O	O	O	O	W	O	O	O	O	O	O	O	O	O	O	O	O	O
S. alba	Sal03g20260L	26326614	26328569	O	O	O	O	W	O	O	O	O	O	O	O	O	O	O	O	O	O	O	O	O	O	O	O	O	W	O	O	O	O	O	O	W	O	O	O	O	O	O	O	O	O	O	O	O	O
S. alba	Sal03g20320L	26351545	26355114	O	O	O	O	W	O	O	O	O	O	O	O	O	O	O	O	O	O	O	O	O	O	O	O	O	W	O	O	O	O	O	O	W	O	O	O	O	O	O	O	O	O	O	O	O	O
S. alba	Sal03g20390L	26383809	26386498	O	O	O	O	W	O	O	O	O	O	O	O	O	O	O	O	O	O	O	O	O	O	O	O	O	W	O	O	O	O	O	O	W	O	O	O	O	O	O	O	O	O	O	O	O	O
S. alba	Sal03g20430L	26407580	26409593	O	O	O	O	W	O	O	O	O	O	O	O	O	O	O	O	O	O	O	O	O	O	O	O	O	W	O	O	O	O	O	O	W	O	O	O	O	O	O	O	O	O	O	O	O	O
S. alba	Sal03g20670L	26515799	26519614	O	O	O	O	W	O	O	O	O	O	O	O	O	O	O	O	O	O	O	O	O	O	O	O	O	W	O	O	O	O	O	O	W	O	O	O	O	O	O	O	O	O	O	O	O	O
S. alba	Sal03g20770L	26565776	26570896	O	O	O	O	W	O	O	O	O	O	O	O	O	O	O	O	O	O	O	O	O	O	O	O	O	W	O	O	O	O	O	O	W	O	O	O	O	O	O	O	O	O	O	O	O	O
S. alba	Sal03g20790L	26574244	26579207	O	O	O	O	W	O	O	O	O	O	O	O	O	O	O	O	O	O	O	O	O	O	O	O	O	W	O	O	O	O	O	O	O	O	O	O	O	O	O	O	O	O	O	O	O	O
S. alba	Sal03g20840L	26591463	26592860	O	O	O	O	W	O	O	O	O	O	O	O	O	O	O	O	O	O	O	O	O	O	O	O	O	W	O	O	O	O	O	O	O	O	O	O	O	O	O	O	O	O	O	O	O	O
S. alba	Sal03g20850L	26594181	26595512	O	O	O	O	W	O	O	O	O	O	O	O	O	O	O	O	O	O	O	O	O	O	O	O	O	W	O	O	O	O	O	O	O	O	O	O	O	O	O	O	O	O	O	O	O	O
S. alba	Sal03g22220L	27110206	27113534	O	O	O	O	W	O	O	O	O	O	O	O	O	O	O	O	O	O	O	O	O	O	O	O	O	W	O	O	O	O	O	O	O	O	O	O	O	O	O	O	O	O	O	O	O	O
S. alba	Sal03g22620L	27282800	27284757	O	O	O	O	W	O	O	O	O	O	O	O	O	O	O	O	O	O	O	O	W	O	O	O	O	W	O	O	O	O	O	O	O	O	O	O	O	O	O	O	O	O	O	O	O	O
S. alba	Sal03g22630L	27285785	27288340	O	O	O	O	W	O	O	O	O	O	O	O	O	O	O	O	O	O	O	O	W	O	O	O	O	W	O	O	O	O	O	O	O	O	O	O	O	O	O	O	O	O	O	O	O	O
S. alba	Sal03g22970L	27402857	27405358	O	O	O	O	W	O	O	O	O	O	O	O	O	O	O	O	O	O	O	O	W	O	O	O	O	W	O	O	O	O	O	O	O	O	O	O	O	O	O	O	O	O	O	O	O	O
S. alba	Sal03g23840L	27747590	27749747	O	O	O	O	W	O	O	O	O	O	O	O	O	O	O	O	O	O	O	O	W	O	O	O	O	W	O	O	O	O	O	O	O	O	O	O	O	O	O	O	O	O	O	O	O	O
S. alba	Sal03g24450L	27993672	27994954	O	O	O	O	W	O	O	O	O	O	O	O	O	O	O	O	O	O	O	O	W	O	O	O	O	W	O	O	O	O	O	O	O	O	O	O	O	O	O	O	O	O	O	O	O	O
S. alba	Sal03g25130L	28213920	28216761	O	O	O	O	W	O	O	O	O	O	O	O	O	O	O	O	O	O	O	O	O	O	O	O	O	W	O	O	O	O	O	O	O	O	O	O	O	O	O	O	O	O	O	O	O	O
S. alba	Sal03g26030L	28566481	28568110	O	O	O	O	W	O	O	W	O	O	O	O	O	O	O	O	O	O	O	O	O	O	O	O	O	W	O	O	O	O	O	O	O	O	O	O	O	O	O	O	O	O	O	O	O	O
S. alba	Sal03g26250L	28637778	28640402	O	O	O	O	W	O	O	W	O	O	O	O	O	O	O	O	O	O	O	O	O	O	O	O	O	W	O	O	O	O	O	O	O	O	O	O	O	O	O	O	O	O	O	O	O	O
S. alba	Sal03g26660L	28803712	28805722	O	O	O	O	W	O	O	W	O	O	O	O	O	O	O	O	O	O	O	O	O	O	O	O	O	O	O	O	O	O	O	O	O	O	O	O	O	O	O	O	O	O	O	O	O	O
S. alba	Sal03g27870L	29292171	29294126	O	O	O	O	W	O	O	W	O	O	O	O	O	O	O	W	O	O	O	O	O	O	O	O	O	O	O	O	O	O	O	O	O	O	O	O	O	O	O	O	O	O	O	O	O	O
S. alba	Sal03g28470L	29586665	29588707	O	O	O	O	W	O	O	W	O	O	O	O	O	O	O	O	O	O	O	O	O	O	O	O	O	O	O	O	O	O	O	O	O	O	O	O	O	O	O	O	O	O	O	O	O	O
S. alba	Sal03g29850L	30119941	30121934	O	O	O	O	W	O	O	W	O	O	O	O	O	O	O	O	O	O	O	O	O	O	O	O	O	O	O	O	O	O	O	O	O	O	O	W	O	O	O	O	O	O	O	O	O	O
S. alba	Sal03g31820L	30882317	30884815	O	O	O	O	W	O	O	W	O	O	O	O	O	O	O	O	O	O	O	O	O	O	O	O	O	O	O	O	O	O	O	O	O	W	W	W	O	O	O	O	O	O	O	O	O	O
S. alba	Sal03g31920L	30929812	30931269	O	O	O	O	W	O	O	W	O	O	O	O	O	O	O	O	O	O	O	O	O	O	O	O	O	O	O	O	O	O	O	O	O	W	W	W	O	O	O	O	O	O	O	O	O	O
S. alba	Sal04g00790L	761497	768771	O	O	O	O	O	O	O	O	O	O	O	O	O	O	O	O	O	O	O	O	O	O	O	O	W	O	W	O	O	O	O	O	O	O	O	O	O	O	O	O	O	W	W	O	O	O
S. alba	Sal04g00890L	863655	866790	O	O	O	O	O	O	O	O	O	O	O	O	O	O	O	O	O	O	O	O	O	O	O	O	W	O	W	O	O	O	O	O	O	O	O	O	O	O	O	O	O	W	W	O	O	O
S. alba	Sal04g01170L	1151638	1159758	O	O	O	O	O	O	O	O	O	O	O	O	O	W	W	O	W	O	O	W	O	W	O	O	W	O	W	O	O	O	O	O	O	O	O	O	O	O	O	O	O	W	W	O	O	O
S. alba	Sal04g01380L	1319455	1322617	O	O	O	O	O	W	O	O	O	O	O	O	O	W	W	O	W	O	O	W	O	W	O	O	W	O	W	O	O	O	O	O	O	O	O	O	O	O	O	O	O	W	W	O	O	O
S. alba	Sal04g01410L	1351109	1364191	O	O	O	O	O	W	O	O	O	O	O	O	O	W	W	O	W	O	O	W	O	W	O	O	W	O	W	O	O	O	O	O	O	O	O	O	O	O	O	O	O	W	W	O	O	O
S. alba	Sal04g01430L	1375767	1378830	O	O	O	O	O	W	O	O	O	O	O	O	O	W	W	O	W	O	O	W	O	W	O	O	W	O	W	O	O	O	O	O	O	O	O	O	O	O	O	O	O	W	W	O	O	O
S. alba	Sal04g02120L	2139269	2143044	O	O	O	O	O	W	O	O	O	O	O	O	O	W	W	O	W	W	O	W	O	W	O	O	W	O	W	O	O	O	O	O	O	O	O	O	O	O	O	O	O	W	W	O	W	O
S. alba	Sal04g02250L	2257004	2259072	O	O	O	O	O	W	O	O	O	O	O	O	O	W	W	O	W	W	O	W	O	W	O	O	W	O	W	O	O	O	O	O	O	O	O	O	O	O	O	O	O	W	W	O	W	O
S. alba	Sal04g04980L	16909418	16911896	O	O	W	W	O	O	O	O	O	W	O	O	O	O	O	O	O	O	O	O	O	O	O	O	O	W	O	W	W	O	O	O	O	O	O	O	O	O	O	O	W	O	W	O	O	O
S. alba	Sal04g05480L	17619050	17629142	O	O	W	W	O	O	O	O	O	W	O	O	O	O	O	O	O	O	O	O	O	O	O	O	O	W	O	W	W	O	O	O	O	O	O	O	O	O	O	O	W	O	W	O	O	O
S. alba	Sal04g07300L	19657148	19660946	O	O	W	W	O	O	O	O	O	O	O	O	O	O	O	O	O	O	O	O	O	O	O	O	O	W	O	W	W	O	O	O	O	O	O	O	O	O	O	O	W	O	W	O	O	O
S. alba	Sal04g07400L	19712768	19720551	O	O	W	W	O	O	O	O	O	O	O	O	O	O	O	O	O	O	O	O	O	O	O	O	O	W	O	W	W	O	O	O	O	O	O	O	O	O	O	O	W	O	W	O	O	O
S. alba	Sal04g08570L	20668057	20670709	O	O	O	O	O	O	O	O	O	O	O	O	O	O	O	O	O	O	O	O	O	O	O	O	O	W	O	O	O	O	O	O	O	O	O	O	O	O	O	O	W	O	W	O	O	O
S. alba	Sal04g08590L	20684589	20688234	O	O	O	O	O	O	O	O	O	O	O	O	O	O	O	O	O	O	O	O	O	O	O	O	O	W	O	O	O	O	O	O	O	O	O	O	O	O	O	O	W	O	W	O	O	O
S. alba	Sal04g08600L	20697393	20698838	O	O	O	O	O	O	O	O	O	O	O	O	O	O	O	O	O	O	O	O	O	O	O	O	O	W	O	O	O	O	O	O	O	O	O	O	O	O	O	O	W	O	W	O	O	O
S. alba	Sal04g08640L	20707676	20715180	O	O	O	O	O	O	O	O	O	O	O	O	O	O	O	O	O	O	O	O	O	O	O	O	O	W	O	O	O	O	O	O	O	O	O	O	O	O	O	O	W	O	W	O	O	O
S. alba	Sal04g08760L	20782189	20783181	O	O	O	O	O	O	O	O	O	O	O	O	O	O	O	O	O	O	O	O	O	O	O	O	O	W	O	O	O	O	O	O	O	O	O	O	O	O	O	O	W	O	W	O	O	O
S. alba	Sal04g10550L	21869244	21871436	O	O	O	O	O	O	O	O	O	O	O	O	O	O	O	O	O	O	O	O	O	O	O	O	O	W	O	O	O	W	W	O	O	O	O	O	O	O	O	O	O	O	O	W	O	O
S. alba	Sal04g11050L	22163848	22166778	O	O	O	O	O	O	O	O	O	O	W	W	O	O	O	O	O	O	O	O	O	O	O	O	O	W	O	O	O	W	W	O	O	O	O	O	O	O	O	O	O	O	O	W	O	O
S. alba	Sal04g11170L	22251380	22254793	O	O	O	O	O	O	O	O	O	O	W	W	O	O	O	O	O	O	O	O	O	O	O	O	O	W	O	O	O	W	W	O	O	O	O	O	O	O	O	O	O	O	O	W	O	O
S. alba	Sal04g11310L	22378558	22381578	O	O	O	O	O	O	O	O	O	O	W	W	O	O	O	O	O	O	O	O	O	O	O	O	O	W	O	O	O	W	W	O	O	O	O	O	O	O	O	O	O	O	O	W	O	O
S. alba	Sal04g11540L	22518100	22520770	O	O	O	O	O	O	O	O	O	O	W	W	O	O	O	O	O	O	O	O	O	O	O	O	O	W	O	O	O	W	W	O	O	O	O	O	O	O	O	O	O	O	O	W	O	O
S. alba	Sal04g12210L	22926282	22930584	O	O	O	O	O	O	O	O	O	O	W	O	O	O	O	O	O	O	O	O	O	O	O	O	O	W	O	O	O	W	W	O	W	O	O	O	O	O	O	O	O	O	O	W	O	O
S. alba	Sal04g13050L	23427175	23428817	O	O	O	O	O	O	O	O	O	O	W	O	O	O	O	O	O	O	O	O	O	O	O	O	O	W	O	O	O	W	O	O	W	O	O	O	O	O	O	O	O	O	O	W	O	O
S. alba	Sal04g13220L	23506899	23512750	O	O	O	O	O	O	O	O	O	O	W	O	O	O	O	O	O	O	O	O	O	O	O	O	O	W	O	O	O	W	O	O	W	O	O	O	O	O	O	O	O	O	O	W	O	O
S. alba	Sal04g13370L	23590869	23592899	O	O	O	O	O	O	O	O	O	O	W	O	O	O	O	O	O	O	O	O	O	O	O	O	O	W	O	O	O	W	O	O	W	O	O	O	O	O	O	O	O	O	O	W	O	O
S. alba	Sal04g14040L	23933312	23936499	O	O	O	O	O	O	O	O	O	O	O	O	O	O	O	O	O	O	O	O	O	O	O	O	O	W	O	O	O	W	O	O	W	O	O	O	O	O	O	O	O	O	O	W	O	O
S. alba	Sal04g14180L	24020048	24021832	O	O	O	O	W	O	O	O	O	O	O	O	O	O	O	O	O	O	O	O	O	O	O	O	O	W	O	O	O	W	O	O	W	O	O	O	O	O	O	O	O	O	O	W	O	O
S. alba	Sal04g14570L	24240303	24245267	O	O	O	O	W	O	O	O	O	O	O	O	O	O	O	O	O	O	O	O	O	O	O	O	O	W	O	O	O	W	O	O	W	O	O	O	O	O	O	O	O	O	O	W	O	O
S. alba	Sal04g15420L	24668448	24670625	O	O	O	O	W	O	O	O	O	O	O	O	O	O	O	O	O	O	O	O	O	O	O	O	O	W	O	O	O	W	O	O	W	O	O	O	W	O	O	O	O	O	O	W	O	O
S. alba	Sal04g15700L	24770459	24774356	O	O	O	O	W	O	O	O	O	O	O	O	O	O	O	O	O	O	O	O	O	O	O	O	O	W	O	O	O	O	O	O	W	O	O	O	W	O	O	O	O	O	O	W	O	O
S. alba	Sal04g16430L	25080519	25083101	O	O	O	O	W	O	O	O	O	O	O	O	O	O	O	O	O	O	O	O	O	O	O	O	O	W	O	O	O	O	O	O	W	O	O	O	W	O	O	O	O	O	O	O	O	O
S. alba	Sal04g17670L	25619266	25622354	O	O	O	O	W	O	O	O	O	O	O	O	O	O	O	O	O	O	O	O	O	O	O	W	O	W	O	O	O	O	O	O	W	O	O	O	W	O	O	O	O	O	O	O	O	O
S. alba	Sal04g18160L	25883246	25884619	O	O	O	O	W	O	O	O	O	O	O	O	O	O	O	O	O	O	O	O	O	O	O	W	O	W	O	O	O	O	O	O	W	O	O	O	W	O	O	O	O	O	O	O	O	O
S. alba	Sal04g18610L	26125710	26138396	O	O	O	O	W	O	O	O	O	O	O	O	O	O	O	O	O	O	O	O	O	O	O	W	O	W	O	O	O	O	O	O	W	O	O	O	O	O	O	O	O	O	O	O	O	O
S. alba	Sal04g18820L	26240538	26243941	O	O	O	O	W	O	O	O	O	O	O	O	O	O	O	O	O	O	O	O	O	O	O	O	O	W	O	O	O	O	O	O	W	O	O	O	O	O	O	O	O	O	O	O	O	O
S. alba	Sal04g18880L	26264070	26266553	O	O	O	O	W	O	O	O	O	O	O	O	O	O	O	O	O	O	O	O	O	O	O	O	O	W	O	O	O	O	O	O	W	O	O	O	O	O	O	O	O	O	O	O	O	O
S. alba	Sal04g19100L	26382484	26384690	O	O	O	O	W	O	O	O	O	O	O	O	O	O	O	O	O	O	O	O	O	O	O	O	O	W	O	O	O	O	O	O	W	O	O	O	O	O	O	O	O	O	O	O	O	O
S. alba	Sal04g20090L	26815757	26819060	O	O	O	O	W	O	O	O	O	O	O	O	O	O	O	O	O	O	O	O	O	O	O	O	O	W	O	O	O	O	O	O	O	O	O	O	O	O	O	O	O	O	O	O	O	O
S. alba	Sal04g20160L	26861798	26863406	O	O	O	O	W	O	O	O	O	O	O	O	O	O	O	O	O	O	O	O	O	O	O	O	O	W	O	O	O	O	O	O	O	O	O	O	O	O	O	O	O	O	O	O	O	O
S. alba	Sal04g21060L	27284489	27287179	O	O	O	O	W	O	O	O	O	O	O	O	O	O	O	O	O	O	O	O	W	O	O	O	O	W	O	O	O	O	O	O	O	O	O	O	O	O	O	O	O	O	O	O	O	O
S. alba	Sal04g23230L	28237972	28240326	O	O	O	O	W	O	O	O	O	O	O	O	O	O	O	O	O	O	O	O	O	O	O	O	O	W	O	O	O	O	O	O	O	O	O	O	O	O	O	O	O	O	O	O	O	O
S. alba	Sal04g23640L	28429223	28437849	O	O	O	O	W	O	O	O	O	O	O	O	O	O	O	O	O	O	O	O	O	O	O	O	O	W	O	O	O	O	O	O	O	O	O	O	O	O	O	O	O	O	O	O	O	O
S. alba	Sal04g24040L	28651026	28654407	O	O	O	O	W	O	O	W	O	O	O	O	O	O	O	O	O	O	O	O	O	O	O	O	O	W	O	O	O	O	O	O	O	O	O	O	O	O	O	O	O	O	O	O	O	O
S. alba	Sal04g24340L	28763625	28766209	O	O	O	O	W	O	O	W	O	O	O	O	O	O	O	O	O	O	O	O	O	O	O	O	O	O	O	O	O	O	O	O	O	O	O	O	O	O	O	O	O	O	O	O	O	O
S. alba	Sal04g25180L	29168847	29171514	O	O	O	O	W	O	O	W	O	O	O	O	O	O	O	W	O	O	O	O	O	O	O	O	O	O	O	O	O	O	O	O	O	O	O	O	O	O	O	O	O	O	O	O	O	O
S. alba	Sal04g25190L	29172372	29174840	O	O	O	O	W	O	O	W	O	O	O	O	O	O	O	W	O	O	O	O	O	O	O	O	O	O	O	O	O	O	O	O	O	O	O	O	O	O	O	O	O	O	O	O	O	O
S. alba	Sal04g25210L	29181579	29189152	O	O	O	O	W	O	O	W	O	O	O	O	O	O	O	W	O	O	O	O	O	O	O	O	O	O	O	O	O	O	O	O	O	O	O	O	O	O	O	O	O	O	O	O	O	O
S. alba	Sal04g25240L	29215278	29220007	O	O	O	O	W	O	O	W	O	O	O	O	O	O	O	W	O	O	O	O	O	O	O	O	O	O	O	O	O	O	O	O	O	O	O	O	O	O	O	O	O	O	O	O	O	O
S. alba	Sal04g25560L	29347684	29349695	O	O	O	O	W	O	O	W	O	O	O	O	O	O	O	W	O	O	O	O	O	O	O	O	O	O	O	O	O	O	O	O	O	O	O	O	O	O	O	O	O	O	O	O	O	O
S. alba	Sal04g27340L	30065603	30067471	O	O	O	O	W	O	O	W	O	O	O	O	O	O	O	O	O	O	O	O	O	O	O	O	O	O	O	O	O	O	O	O	O	O	O	W	O	O	O	O	O	O	O	O	O	O
S. alba	Sal04g28320L	30452958	30455433	O	O	O	O	W	O	O	W	O	O	O	O	O	O	O	O	O	O	O	O	O	O	O	O	O	O	O	O	O	O	O	O	O	W	W	W	O	O	O	O	O	O	O	O	O	O
S. alba	Sal04g28490L	30548436	30552155	O	O	O	O	W	O	O	W	O	O	O	O	O	O	O	O	O	O	O	O	O	O	O	O	O	O	O	O	O	O	O	O	O	W	W	W	O	O	O	O	O	O	O	O	O	O
S. alba	Sal04g29270L	30919205	30921987	O	O	O	O	W	O	O	W	O	O	O	O	O	O	O	O	O	O	O	O	O	O	O	O	O	O	O	O	O	O	O	O	O	W	W	W	O	O	O	O	O	O	O	O	O	O
S. alba	Sal04g30220L	31299786	31302236	O	O	O	O	W	O	O	W	O	O	O	O	O	O	O	O	O	O	O	O	O	O	O	O	O	O	O	O	O	O	O	O	O	W	W	W	O	O	O	O	O	O	O	O	O	O
S. alba	Sal04g30610L	31473675	31476084	O	O	O	O	W	O	O	W	O	O	O	O	O	O	O	O	O	O	O	O	O	O	O	O	O	O	O	O	O	O	O	O	O	W	W	W	O	O	O	O	O	O	O	O	O	O
S. alba	Sal04g30910L	31598234	31600282	O	O	O	O	W	O	O	W	O	O	O	O	O	O	O	O	O	O	O	O	O	O	O	O	O	O	O	O	O	O	O	O	O	W	W	W	O	O	O	O	O	O	O	O	O	O
S. alba	Sal04g32790L	32440152	32442988	O	O	O	O	W	O	O	W	O	O	O	O	O	O	O	O	O	O	O	O	O	O	O	O	O	O	O	O	O	O	O	O	O	W	W	O	O	O	O	O	O	O	O	O	O	O
S. alba	Sal04g33130L	32615168	32620249	O	O	O	O	W	O	O	W	O	O	O	O	O	O	O	O	O	O	O	O	O	O	O	O	O	O	O	O	O	O	O	O	O	W	W	O	O	O	O	O	O	O	O	O	O	O
S. alba	Sal04g33180L	32632711	32635583	O	O	O	O	W	O	O	W	O	O	O	O	O	O	O	O	O	O	O	O	O	O	O	O	O	O	O	O	O	O	O	O	O	W	W	O	O	O	O	O	O	O	O	O	O	O
S. alba	Sal04g33250L	32655706	32658318	O	O	O	O	W	O	O	W	O	O	O	O	O	O	O	O	O	O	O	O	O	O	O	O	O	O	O	O	O	O	O	O	O	W	W	O	O	O	O	O	O	O	O	O	O	O
S. alba	Sal04g33430L	32722006	32724621	O	O	O	O	W	O	O	W	O	O	O	O	O	O	O	O	O	O	O	O	O	O	O	O	O	O	O	O	O	O	O	O	O	W	W	O	O	O	O	O	O	O	O	O	O	O
S. alba	Sal05g00850L	294861	297373	O	O	O	O	O	O	O	O	O	O	O	O	O	O	O	O	O	O	O	O	O	O	O	O	O	O	W	O	O	O	O	O	O	O	O	O	O	O	O	O	O	O	W	O	O	O
S. alba	Sal05g00860L	298817	301390	O	O	O	O	O	O	O	O	O	O	O	O	O	O	O	O	O	O	O	O	O	O	O	O	O	O	W	O	O	O	O	O	O	O	O	O	O	O	O	O	O	O	W	O	O	O
S. alba	Sal05g01140L	394423	397796	O	O	O	O	O	O	O	O	O	O	O	O	O	O	O	O	O	O	O	O	O	O	O	O	O	O	W	O	O	O	O	O	O	O	O	O	O	O	O	O	O	O	W	O	O	O
S. alba	Sal05g02210L	787046	790126	O	O	O	O	O	O	O	O	O	O	O	O	O	O	O	O	O	O	O	O	O	O	O	O	W	O	W	O	O	O	O	O	O	O	O	O	O	O	O	O	O	W	W	O	O	O
S. alba	Sal05g02760L	986852	990560	O	O	O	O	O	O	O	O	O	O	O	O	O	O	O	O	O	O	O	O	O	O	O	O	W	O	W	O	O	O	O	O	O	O	O	O	O	O	O	O	O	W	W	O	O	O
S. alba	Sal05g02950L	1055422	1058404	O	O	O	O	O	O	O	O	O	O	O	O	O	W	O	O	W	O	O	W	O	W	O	O	W	O	W	O	O	O	O	O	O	O	O	O	O	O	O	O	O	W	W	O	O	O
S. alba	Sal05g03320L	1203387	1206697	O	O	O	O	O	W	O	O	O	O	O	O	O	W	W	O	W	O	O	W	O	W	O	O	W	O	W	O	O	O	O	O	O	O	O	O	O	O	O	O	O	W	W	O	O	O
S. alba	Sal05g03590L	1319906	1322899	O	O	O	O	O	W	O	O	O	O	O	O	O	W	W	O	W	O	O	W	O	W	O	O	W	O	W	O	O	O	O	O	O	O	O	O	O	O	O	O	O	W	W	O	O	O
S. alba	Sal05g03600L	1324276	1327163	O	O	O	O	O	W	O	O	O	O	O	O	O	W	W	O	W	O	O	W	O	W	O	O	W	O	W	O	O	O	O	O	O	O	O	O	O	O	O	O	O	W	W	O	O	O
S. alba	Sal05g03630L	1337701	1340639	O	O	O	O	O	W	O	O	O	O	O	O	O	W	W	O	W	O	O	W	O	W	O	O	W	O	W	O	O	O	O	O	O	O	O	O	O	O	O	O	O	W	W	O	O	O
S. alba	Sal05g03660L	1354369	1357362	O	O	O	O	O	W	O	O	O	O	O	O	O	W	W	O	W	O	O	W	O	W	O	O	W	O	W	O	O	O	O	O	O	O	O	O	O	O	O	O	O	W	W	O	O	O
S. alba	Sal05g05360L	1964844	1973251	O	O	O	O	O	W	O	O	O	O	O	O	O	W	W	O	W	W	O	W	O	W	O	O	W	O	W	O	O	O	O	O	O	O	O	O	O	O	O	O	O	W	W	O	W	O
S. alba	Sal05g05800L	2135612	2138794	O	O	O	O	O	W	O	O	O	O	O	O	O	W	W	O	W	W	O	W	O	W	O	O	W	O	W	O	O	O	O	O	O	O	O	O	O	O	O	O	O	W	W	O	W	O
S. alba	Sal05g07410L	2778687	2782559	O	O	O	O	O	W	O	O	O	O	O	O	O	W	W	O	W	W	O	W	O	W	O	O	W	O	W	O	O	O	O	O	O	O	O	O	O	O	O	O	O	W	W	O	W	O
S. alba	Sal05g07420L	2783647	2786119	O	O	O	O	O	W	O	O	O	O	O	O	O	W	W	O	W	W	O	W	O	W	O	O	W	O	W	O	O	O	O	O	O	O	O	O	O	O	O	O	O	W	W	O	W	O
S. alba	Sal05g07440L	2789345	2791916	O	O	O	O	O	W	O	O	O	O	O	O	O	W	W	O	W	W	O	W	O	W	O	O	W	O	W	O	O	O	O	O	O	O	O	O	O	O	O	O	O	W	W	O	W	O
S. alba	Sal05g07450L	2794649	2797004	O	O	O	O	O	W	O	O	O	O	O	O	O	W	W	O	W	W	O	W	O	W	O	O	W	O	W	O	O	O	O	O	O	O	O	O	O	O	O	O	O	W	W	O	W	O
S. alba	Sal05g07460L	2798501	2800946	O	O	O	O	O	W	O	O	O	O	O	O	O	W	W	O	W	W	O	W	O	W	O	O	W	O	W	O	O	O	O	O	O	O	O	O	O	O	O	O	O	W	W	O	W	O
S. alba	Sal05g07830L	2959927	2962378	O	O	O	O	O	O	O	O	O	O	O	O	O	W	W	O	W	W	O	W	O	W	O	O	W	O	W	O	O	O	O	O	O	O	O	O	O	O	O	O	O	W	W	O	W	O
S. alba	Sal05g08200L	3092806	3095443	O	O	O	O	O	O	O	O	O	O	O	O	W	W	W	O	W	W	O	W	O	W	O	O	W	O	W	O	O	O	O	O	O	O	O	O	O	O	O	O	O	W	W	O	W	O
S. alba	Sal05g10080L	3938338	3941435	O	O	O	O	O	O	W	O	O	O	O	O	W	O	W	O	O	W	W	W	O	W	O	O	W	O	O	O	O	O	O	O	O	O	O	O	O	O	W	O	O	W	W	O	W	O
S. alba	Sal05g10300L	4015873	4017447	O	O	O	O	O	O	W	O	O	O	O	O	W	O	W	O	O	W	W	O	O	O	O	O	W	O	O	O	O	O	O	O	O	O	O	O	O	O	W	O	O	W	W	O	W	O
S. alba	Sal05g10530L	4121225	4142497	O	O	O	O	O	O	W	O	O	O	O	O	W	O	W	O	O	W	W	O	O	O	O	O	W	O	O	O	O	O	O	O	O	O	O	O	O	O	W	O	O	W	W	O	W	O
S. alba	Sal05g10780L	4237568	4240704	O	O	O	O	O	O	W	O	O	O	O	O	W	O	W	O	O	W	W	O	O	O	O	O	W	O	O	O	O	O	O	O	O	O	O	O	O	O	W	W	O	W	W	O	W	O
S. alba	Sal05g11470L	4561687	4564317	O	O	O	O	O	O	W	O	O	O	O	O	W	O	W	O	O	W	W	O	O	O	O	O	W	O	O	O	O	O	O	O	O	O	O	O	O	O	W	W	O	W	W	O	W	O
S. alba	Sal05g11630L	4627006	4631573	O	O	O	O	O	O	W	O	O	O	O	O	W	O	W	O	O	W	W	O	O	O	O	O	W	O	O	O	O	O	O	O	O	O	O	O	O	O	W	W	O	W	W	O	W	O
S. alba	Sal05g14410L	5936207	5938258	O	O	W	O	O	O	W	O	O	O	O	O	W	O	W	O	O	W	W	O	O	O	O	O	W	O	O	O	O	O	O	O	O	O	O	O	O	O	W	W	O	W	W	O	O	O
S. alba	Sal05g15270L	6377166	6378482	O	O	W	O	O	O	W	O	O	O	O	O	W	O	W	O	O	W	W	O	O	O	O	O	W	O	O	O	O	O	O	O	O	O	O	O	O	O	W	W	O	W	W	O	O	O
S. alba	Sal05g15810L	6642123	6644609	O	O	W	O	O	O	W	O	O	O	O	O	W	O	W	O	O	W	W	O	O	O	O	O	W	O	O	O	O	O	O	O	O	O	O	O	O	O	W	W	O	W	W	O	O	O
S. alba	Sal05g16060L	6838652	6841722	O	O	W	O	O	O	O	O	O	O	O	O	W	O	O	O	O	W	O	O	O	O	O	O	W	O	O	O	O	O	O	O	O	O	O	O	O	O	W	W	O	W	W	O	O	O
S. alba	Sal05g16280L	6956342	6959965	O	O	W	O	O	O	O	O	O	O	O	O	W	O	O	O	O	W	O	O	O	O	O	O	W	O	O	O	O	O	O	O	O	O	O	O	O	O	O	W	O	W	W	O	O	O
S. alba	Sal05g16780L	7215695	7218407	O	O	W	O	O	O	O	O	O	O	O	O	W	O	O	O	O	W	O	O	O	O	O	O	W	O	O	O	O	O	O	O	O	O	O	O	O	O	O	O	O	W	W	O	O	O
S. alba	Sal05g17350L	7577188	7579741	O	O	W	O	O	O	O	O	O	O	O	O	W	O	O	O	O	W	O	O	O	O	O	O	W	O	O	O	O	O	O	W	O	O	O	O	O	O	O	O	O	W	W	O	O	O
S. alba	Sal05g17360L	7580874	7583426	O	O	W	O	O	O	O	O	O	O	O	O	W	O	O	O	O	W	O	O	O	O	O	O	W	O	O	O	O	O	O	W	O	O	O	O	O	O	O	O	O	W	W	O	O	O
S. alba	Sal05g17370L	7584611	7592606	O	O	W	O	O	O	O	O	O	O	O	O	W	O	O	O	O	W	O	O	O	O	O	O	W	O	O	O	O	O	O	W	O	O	O	O	O	O	O	O	O	W	W	O	O	O
S. alba	Sal05g17380L	7593736	7596229	O	O	W	O	O	O	O	O	O	O	O	O	W	O	O	O	O	W	O	O	O	O	O	O	W	O	O	O	O	O	O	W	O	O	O	O	O	O	O	O	O	W	W	O	O	O
S. alba	Sal05g17440L	7641695	7646864	O	O	W	O	O	O	O	O	O	O	O	O	W	O	O	O	O	W	O	O	O	O	O	O	W	O	O	O	O	O	O	W	O	O	O	O	O	O	O	O	O	W	W	O	O	O
S. alba	Sal05g17450L	7649916	7652547	O	O	W	O	O	O	O	O	O	O	O	O	W	O	O	O	O	W	O	O	O	O	O	O	W	O	O	O	O	O	O	W	O	O	O	O	O	O	O	O	O	W	W	O	O	O
S. alba	Sal05g17700L	7776404	7779721	O	O	W	O	O	O	O	O	O	O	O	O	W	O	O	O	O	O	O	O	O	O	O	O	W	O	O	O	O	O	O	W	O	O	O	O	O	O	O	O	O	W	W	O	O	O
S. alba	Sal05g17850L	7896390	7899674	O	O	W	O	O	O	O	O	O	O	O	O	W	O	O	O	O	O	O	O	O	O	O	O	W	O	O	O	O	O	O	W	O	O	O	O	O	O	O	O	O	W	W	O	O	O
S. alba	Sal05g18020L	8015455	8021604	O	O	W	O	O	O	O	O	O	O	O	O	O	O	O	O	O	O	O	O	O	O	O	O	W	O	O	O	O	O	O	W	O	O	O	O	O	O	O	O	O	W	W	O	O	O
S. alba	Sal05g18340L	8175987	8179414	O	O	W	O	O	O	O	O	O	O	O	O	O	O	O	O	O	O	O	O	O	O	O	O	W	O	O	O	O	O	O	W	O	O	O	O	O	O	O	O	O	W	W	O	O	O
S. alba	Sal05g18820L	8472164	8476071	O	O	W	O	O	O	O	O	O	O	O	O	O	O	O	O	O	O	O	O	O	O	O	O	W	O	O	O	O	O	O	O	O	O	O	O	O	O	O	O	O	W	W	O	O	O
S. alba	Sal05g18970L	8557480	8558940	O	O	W	O	O	O	O	O	O	O	O	O	O	O	O	O	O	O	O	O	O	O	O	O	W	O	O	O	O	O	O	O	O	O	O	O	O	O	O	O	O	W	W	O	O	O
S. alba	Sal05g19160L	8694275	8700061	O	O	W	O	O	O	O	O	O	O	O	O	O	O	O	O	O	O	O	O	O	O	O	O	W	O	O	O	O	O	O	O	O	O	O	O	O	O	O	O	O	W	W	O	O	O
S. alba	Sal05g22300L	10946688	10949604	W	W	W	O	O	O	O	O	O	O	O	O	O	O	O	O	O	O	O	O	O	O	O	O	O	O	O	O	O	O	O	O	O	O	O	O	O	W	O	O	W	O	W	O	O	O
S. alba	Sal05g22460L	11089354	11091521	W	W	W	O	O	O	O	O	O	O	O	O	O	O	O	O	O	O	O	O	O	O	O	O	O	O	O	O	O	O	O	O	O	O	O	O	O	W	O	O	W	O	W	O	O	O
S. alba	Sal05g23460L	12378197	12384116	W	W	W	O	O	O	O	O	O	W	O	O	O	O	O	O	O	O	O	O	O	O	O	O	O	W	O	O	O	O	O	O	O	O	O	O	O	O	O	O	W	O	W	O	O	O
S. alba	Sal05g23830L	12810228	12812771	W	W	W	O	O	O	O	O	O	W	O	O	O	O	O	O	O	O	O	O	O	O	O	O	O	W	O	W	O	O	O	O	O	O	O	O	O	O	O	O	W	O	W	O	O	O
S. alba	Sal05g23960L	12941318	12944298	W	W	W	O	O	O	O	O	O	W	O	O	O	O	O	O	O	O	O	O	O	O	O	O	O	W	O	W	O	O	O	O	O	O	O	O	O	O	O	O	W	O	W	O	O	O
S. alba	Sal05g24830L	18582076	18587794	O	O	W	W	O	O	O	O	O	W	O	O	O	O	O	O	O	O	O	O	O	O	O	O	O	W	O	W	W	O	O	O	O	O	O	O	O	O	O	O	W	O	W	O	O	O
S. alba	Sal05g28560L	26126494	26128506	O	O	O	O	W	O	O	O	O	O	O	O	O	O	O	O	O	O	O	O	O	O	O	W	O	W	O	O	O	O	O	O	W	O	O	O	O	O	O	O	O	O	O	O	O	O
S. alba	Sal05g29880L	27158261	27161641	O	O	O	O	W	O	O	O	O	O	O	O	O	O	O	O	O	O	O	O	W	O	O	O	O	W	O	O	O	O	O	O	O	O	O	O	O	O	O	O	O	O	O	O	O	O
S. alba	Sal05g30380L	27430688	27434152	O	O	O	O	W	O	O	O	O	O	O	O	O	O	O	O	O	O	O	O	W	O	O	O	O	W	O	O	O	O	O	O	O	O	O	O	O	O	O	O	O	O	O	O	O	O
S. alba	Sal05g30550L	27527072	27529651	O	O	O	O	W	O	O	O	O	O	O	O	O	O	O	O	O	O	O	O	W	O	O	O	O	W	O	O	O	O	O	O	O	O	O	O	O	O	O	O	O	O	O	O	O	O
S. alba	Sal05g30570L	27535978	27538271	O	O	O	O	W	O	O	O	O	O	O	O	O	O	O	O	O	O	O	O	W	O	O	O	O	W	O	O	O	O	O	O	O	O	O	O	O	O	O	O	O	O	O	O	O	O
S. alba	Sal05g31080L	27909998	27913132	O	O	O	O	W	O	O	O	O	O	O	O	O	O	O	O	O	O	O	O	W	O	O	O	O	W	O	O	O	O	O	O	O	O	O	O	O	O	O	O	O	O	O	O	O	O
S. alba	Sal05g31100L	27925480	27929115	O	O	O	O	W	O	O	O	O	O	O	O	O	O	O	O	O	O	O	O	W	O	O	O	O	W	O	O	O	O	O	O	O	O	O	O	O	O	O	O	O	O	O	O	O	O
S. alba	Sal05g31870L	28347182	28350676	O	O	O	O	W	O	O	O	O	O	O	O	O	O	O	O	O	O	O	O	O	O	O	O	O	W	O	O	O	O	O	O	O	O	O	O	O	O	O	O	O	O	O	O	O	O
S. alba	Sal05g32130L	28505311	28507268	O	O	O	O	W	O	O	O	O	O	O	O	O	O	O	O	O	O	O	O	O	O	O	O	O	W	O	O	O	O	O	O	O	O	O	O	O	O	O	O	O	O	O	O	O	O
S. alba	Sal06g00120L	32893	34569	O	O	O	O	O	O	O	O	O	O	O	O	O	O	O	O	O	O	O	O	O	O	O	O	O	O	W	O	O	O	O	O	O	O	O	O	O	O	O	O	O	O	W	O	O	O
S. alba	Sal06g01140L	769562	771604	O	O	O	O	O	O	O	O	O	O	O	O	O	O	O	O	O	O	O	O	O	O	O	O	W	O	W	O	O	O	O	O	O	O	O	O	O	O	O	O	O	W	W	O	O	O
S. alba	Sal06g01660L	1065169	1068118	O	O	O	O	O	O	O	O	O	O	O	O	O	W	O	O	W	O	O	W	O	W	O	O	W	O	W	O	O	O	O	O	O	O	O	O	O	O	O	O	O	W	W	O	O	O
S. alba	Sal06g04820L	2706875	2708864	O	O	O	O	O	W	O	O	O	O	O	O	O	W	W	O	W	W	O	W	O	W	O	O	W	O	W	O	O	O	O	O	O	O	O	O	O	O	O	O	O	W	W	O	W	O
S. alba	Sal06g07120L	3774783	3777850	O	O	O	O	O	O	W	O	O	O	O	O	W	O	W	O	O	W	W	W	O	W	O	O	W	O	O	O	O	O	O	O	O	O	O	O	O	O	O	O	O	W	W	O	W	O
S. alba	Sal06g07130L	3781909	3784322	O	O	O	O	O	O	W	O	O	O	O	O	W	O	W	O	O	W	W	W	O	W	O	O	W	O	O	O	O	O	O	O	O	O	O	O	O	O	O	O	O	W	W	O	W	O
S. alba	Sal06g07140L	3785918	3788369	O	O	O	O	O	O	W	O	O	O	O	O	W	O	W	O	O	W	W	W	O	W	O	O	W	O	O	O	O	O	O	O	O	O	O	O	O	O	O	O	O	W	W	O	W	O
S. alba	Sal06g07230L	3818404	3821431	O	O	O	O	O	O	W	O	O	O	O	O	W	O	W	O	O	W	W	W	O	W	O	O	W	O	O	O	O	O	O	O	O	O	O	O	O	O	W	O	O	W	W	O	W	O
S. alba	Sal06g07410L	3945268	3947321	O	O	O	O	O	O	W	O	O	O	O	O	W	O	W	O	O	W	W	W	O	W	O	O	W	O	O	O	O	O	O	O	O	O	O	O	O	O	W	O	O	W	W	O	W	O
S. alba	Sal06g07430L	3950573	3952650	O	O	O	O	O	O	W	O	O	O	O	O	W	O	W	O	O	W	W	W	O	W	O	O	W	O	O	O	O	O	O	O	O	O	O	O	O	O	W	O	O	W	W	O	W	O
S. alba	Sal06g07510L	3984881	3986674	O	O	O	O	O	O	W	O	O	O	O	O	W	O	W	O	O	W	W	O	O	O	O	O	W	O	O	O	O	O	O	O	O	O	O	O	O	O	W	O	O	W	W	O	W	O
S. alba	Sal06g08210L	4399796	4401427	O	O	O	O	O	O	W	O	O	O	O	O	W	O	W	O	O	W	W	O	O	O	O	O	W	O	O	O	O	O	O	O	O	O	O	O	O	O	W	W	O	W	W	O	W	O
S. alba	Sal06g08570L	4642704	4646569	O	O	O	O	O	O	W	O	O	O	O	O	W	O	W	O	O	W	W	O	O	O	O	O	W	O	O	O	O	O	O	O	O	O	O	O	O	O	W	W	O	W	W	O	W	O
S. alba	Sal06g09340L	5122304	5126455	O	O	O	O	O	O	W	O	O	O	O	O	W	O	W	O	O	W	W	O	O	O	O	O	W	O	O	O	O	O	O	O	O	O	O	O	O	O	W	W	O	W	W	O	O	O
S. alba	Sal06g09560L	5229251	5232208	O	O	O	O	O	O	W	O	O	O	O	O	W	O	W	O	O	W	W	O	O	O	O	O	W	O	O	O	O	O	O	O	O	O	O	O	O	O	W	W	O	W	W	O	O	O
S. alba	Sal06g09870L	5471545	5475762	O	O	W	O	O	O	W	O	O	O	O	O	W	O	W	O	O	W	W	O	O	O	O	O	W	O	O	O	O	O	O	O	O	O	O	O	O	O	W	W	O	W	W	O	O	O
S. alba	Sal06g09880L	5480913	5483280	O	O	W	O	O	O	W	O	O	O	O	O	W	O	W	O	O	W	W	O	O	O	O	O	W	O	O	O	O	O	O	O	O	O	O	O	O	O	W	W	O	W	W	O	O	O
[truncated: 514 more rows]
[truncated: 12 more columns]
